# Supplementary material for: Identification and characterization of GRAS transcription factors in Panax quinquefolius and their potential roles in cold tolerance
Source: Front Plant Sci. 2026 May 20;17:1859382. doi: 10.3389/fpls.2026.1859382 (PMC13230195; doi:10.3389/fpls.2026.1859382)
Supplement: Supplementary file 2 [file Table2.xlsx]

## Sheet: Supplementary Table S1
Supplementary Table S1: List of primer sequences used in this study
Gene Name	Forward Sequence 5'-3'	Reverse Sequence 5'-3'
PqGAPDH	CAAAGACTGGAGAGGTGGAAGAG	TGCAGGTAGCACTTTACCAACAG
PqGRAS086-qPCR	GACCGCATCCACATAGTTGACTTC	CAATCCCAGTAATCCGCACATAAGG

## Sheet: Supplementary Table S2
Supplementary Table S2: Physicochemical properties and sub-cellular localization of GRAS gene family in Panax quinquefolius
Gene ID	Rename ID	Number of Amino Acid (aa)	Molecular Weight (Da)	Theoretical pI	Instability Index	Aliphatic Index	Grand Average of Hydropathicity	Gene Distribution	Subcellular Location
PQ0G189500.1	PqGRAS001	619	69261.7	6.5	43.26	95.14	-0.078	Scaffold_1	Cytoplasm
PQ0G189510.1	PqGRAS002	472	52924.8	5.19	47.23	89.26	-0.066	Scaffold_1	Nuclceus
PQ0G189520.1	PqGRAS003	589	65751	5.19	42.29	92.5	-0.156	Scaffold_1	Nuclceus
PQ0G189550.1	PqGRAS004	573	64548.7	5.36	54.7	82.74	-0.137	Scaffold_1	Nuclceus
PQ0G189580.1	PqGRAS005	556	63434.1	5.05	48.57	82.93	-0.206	Scaffold_1	Nuclceus
PQ0G189590.1	PqGRAS006	529	59669.3	4.99	46.58	79.07	-0.273	Scaffold_1	Nuclceus
PQ0G550500.1	PqGRAS007	599	66980.6	5.96	59.86	72.84	-0.41	Scaffold_2	Nuclceus
PQ0G583330.1	PqGRAS008	428	47568.5	5.11	48.59	78.41	-0.281	Scaffold_3	Nuclceus
PQ0G509140.1	PqGRAS009	576	63042.2	5.29	47.7	79.77	-0.239	Chr01	Nuclceus
PQ0G243240.1	PqGRAS010	518	58661.2	5.23	51.96	86.35	-0.13	Chr01	Nuclceus
PQ0G243250.1	PqGRAS011	493	55206.8	5.79	45.44	90.45	-0.071	Chr01	Nuclceus
PQ0G243260.1	PqGRAS012	358	40003.7	5.57	40.79	102.68	0.211	Chr01	Chloroplast
PQ0G243270.1	PqGRAS013	532	59226.4	5.09	46.04	85.04	-0.149	Chr01	Nuclceus
PQ0G649870.1	PqGRAS014	445	50838.6	5.26	40.25	78.9	-0.438	Chr01	Cytoplasm
PQ0G516280.1	PqGRAS015	470	52670.3	5.91	49.47	94.21	-0.202	Chr01	Cytoplasm
PQ0G195640.1	PqGRAS016	542	60641.3	5.51	48.66	80.39	-0.324	Chr02	Nuclceus
PQ0G733650.1	PqGRAS017	753	84235.9	5.4	45.69	74.05	-0.45	Chr02	Nuclceus
PQ0G287700.1	PqGRAS018	765	87049.5	6.42	50.59	80.05	-0.461	Chr02	Nuclceus
PQ0G211240.1	PqGRAS019	539	61696.5	4.67	53.02	77.79	-0.345	Chr02	Nuclceus
PQ0G211230.1	PqGRAS020	527	60129.7	4.65	53.42	74.42	-0.407	Chr02	Nuclceus
PQ0G653480.1	PqGRAS021	793	85980.5	5.85	47.01	81.94	-0.268	Chr02	Nuclceus
PQ0G294460.1	PqGRAS022	459	52629.8	6.19	49.27	78.82	-0.441	Chr03	Nuclceus
PQ0G234970.1	PqGRAS023	398	45474.7	5.34	44.22	80.15	-0.423	Chr03	Cytoplasm
PQ0G637280.1	PqGRAS024	570	63644.7	5.01	41.18	80.61	-0.376	Chr03	Chloroplast
PQ0G168250.1	PqGRAS025	580	63849.3	5.05	48.7	83.48	-0.244	Chr03	Nuclceus
PQ0G404900.1	PqGRAS026	413	45563.6	6.76	50.08	94.67	-0.036	Chr03	Cytoplasm
PQ0G330190.1	PqGRAS027	443	49758.2	5.98	43.96	90.7	-0.01	Chr03	Chloroplast
PQ0G256510.1	PqGRAS028	525	59283.2	5.74	52.81	69.5	-0.459	Chr03	Nuclceus
PQ0G268280.1	PqGRAS029	589	65297.3	5.14	48.59	80.03	-0.307	Chr03	Nuclceus
PQ0G417500.1	PqGRAS030	356	38988.4	5.72	51.64	62.89	-0.486	Chr03	Nuclceus
PQ0G263720.1	PqGRAS031	503	56608.7	5.72	53.84	88.41	-0.155	Chr03	Cytoplasm
PQ0G492030.1	PqGRAS032	529	58830.8	6.04	53.13	90.34	-0.183	Chr03	Cytoplasm
PQ0G212180.1	PqGRAS033	567	64490.7	6.14	39.74	90.25	-0.272	Chr04	Nuclceus
PQ0G212190.1	PqGRAS034	581	65161.3	6.66	37.09	84.78	-0.226	Chr04	Nuclceus
PQ0G212200.1	PqGRAS035	547	61470.3	6.69	38.88	84.88	-0.193	Chr04	Nuclceus
PQ0G212210.1	PqGRAS036	432	49006.9	6.17	49.35	87.11	-0.146	Chr04	Cytoskelcton
PQ0G464590.1	PqGRAS037	520	59210	4.59	48.39	81.79	-0.297	Chr04	Nuclceus
PQ0G350270.1	PqGRAS038	754	84991.4	5.23	45.16	72.79	-0.462	Chr04	Nuclceus
PQ0G350220.1	PqGRAS039	749	86639.3	5.77	58.5	73.94	-0.642	Chr04	Nuclceus
PQ0G350160.1	PqGRAS040	652	75622.1	5.6	50.88	71.06	-0.616	Chr04	Nuclceus
PQ0G388210.1	PqGRAS041	519	59283.8	4.81	42.67	74.2	-0.35	Chr04	Nuclceus
PQ0G388200.1	PqGRAS042	480	54987.9	4.7	59.17	70.92	-0.411	Chr04	Nuclceus
PQ0G239590.1	PqGRAS043	521	58181.5	5.94	44.95	80.13	-0.303	Chr05	Nuclceus
PQ0G513110.1	PqGRAS044	438	50051.7	9.28	38.58	85.02	-0.375	Chr05	Cytoplasm
PQ0G513100.1	PqGRAS045	754	85267.4	5.31	52.18	72.28	-0.567	Chr05	Nuclceus
PQ0G735990.1	PqGRAS046	663	74197	6.03	56.03	80.62	-0.384	Chr05	Chloroplast
PQ0G424550.1	PqGRAS047	529	59006	5.44	42.46	86.65	-0.154	Chr05	Cytoplasm
PQ0G174850.1	PqGRAS048	548	60136	5.88	50.15	76.19	-0.469	Chr06	Nuclceus
PQ0G030270.1	PqGRAS049	523	59443.3	5.93	48.8	70.52	-0.498	Chr06	Nuclceus
PQ0G289760.1	PqGRAS050	455	51187.5	5.35	45.44	94.97	-0.061	Chr06	Cytoskelcton
PQ0G290250.1	PqGRAS051	641	71524.6	5.46	56.54	75.34	-0.398	Chr06	Nuclceus
PQ0G442310.1	PqGRAS052	585	64233.9	4.99	38.6	86.7	-0.177	Chr06	Cytoplasm
PQ0G614650.1	PqGRAS053	504	55816.9	5.44	36.36	84.44	-0.252	Chr06	Nuclceus
PQ0G172060.1	PqGRAS054	446	50879.5	4.48	39.33	88.07	-0.146	Chr06	Nuclceus
PQ0G480190.1	PqGRAS055	787	85197.2	5.33	51.52	86.26	-0.218	Chr07	Nuclceus
PQ0G398520.1	PqGRAS056	382	43455.9	6.14	40	84.79	-0.3	Chr09	Cytoplasm
PQ0G368870.1	PqGRAS057	470	52711.4	5.95	51.52	94.64	-0.179	Chr09	Cytoplasm
PQ0G731800.1	PqGRAS058	569	63287.1	5.1	48.52	85.17	-0.1	Chr09	Nuclceus
PQ0G731810.1	PqGRAS059	394	44092.1	5.47	43.32	98.78	0.077	Chr09	Chloroplast
PQ0G731820.1	PqGRAS060	588	66530	5.29	51.66	87.02	-0.185	Chr09	Nuclceus
PQ0G076640.1	PqGRAS061	576	63288.6	5.3	45.48	80.95	-0.233	Chr09	Nuclceus
PQ0G388330.1	PqGRAS062	522	58257.6	6.4	49.95	87.24	-0.201	Chr09	Nuclceus
PQ0G512660.1	PqGRAS063	518	58727.6	4.64	46.54	81.91	-0.275	Chr10	Nuclceus
PQ0G600330.1	PqGRAS064	313	36345	5.58	49.33	83.07	-0.652	Chr10	Nuclceus
PQ0G600340.1	PqGRAS065	668	77684.5	5.97	52.3	72.11	-0.619	Chr10	Nuclceus
PQ0G600360.1	PqGRAS066	690	78871.5	5.77	58.51	76.43	-0.605	Chr10	Nuclceus
PQ0G565170.1	PqGRAS067	754	84792.2	5.16	44.51	73.95	-0.453	Chr10	Nuclceus
PQ0G273350.1	PqGRAS068	532	61119.8	4.72	42.86	73.31	-0.35	Chr10	Nuclceus
PQ0G273360.1	PqGRAS069	500	56509.4	4.61	54.83	76.08	-0.399	Chr10	Nuclceus
PQ0G048330.1	PqGRAS070	578	64445.7	5.87	51.82	78.98	-0.423	Chr11	Nuclceus
PQ0G388860.1	PqGRAS071	546	60729.5	5.15	47.94	80.04	-0.225	Chr11	Nuclceus
PQ0G620230.1	PqGRAS072	410	44804.9	5.23	52.15	99.98	-0.056	Chr11	Chloroplast
PQ0G135430.1	PqGRAS073	449	50415.2	5.38	46.84	86.84	-0.21	Chr11	Nuclceus
PQ0G043220.1	PqGRAS074	520	57499.1	5.32	41.46	89.87	-0.129	Chr11	Peroxisome
PQ0G358600.1	PqGRAS075	549	62082.3	4.89	51.7	88.32	-0.233	Chr11	Nuclceus
PQ0G680770.1	PqGRAS076	443	50432.9	6.35	53.85	88.35	-0.261	Chr11	Cytoplasm
PQ0G199950.1	PqGRAS077	541	60821.7	5.91	55.48	78.61	-0.353	Chr11	Mitochondrion
PQ0G385900.1	PqGRAS078	612	66645.4	6.64	51.5	80	-0.3	Chr11	Nuclceus
PQ0G655410.1	PqGRAS079	512	57006.3	6.12	43.1	80.78	-0.305	Chr12	Nuclceus
PQ0G482230.1	PqGRAS080	724	82107.6	5.13	49.38	70.58	-0.61	Chr12	Nuclceus
PQ0G218120.1	PqGRAS081	519	58090	5.91	54.57	84.72	-0.33	Chr12	Cytoplasm
PQ0G270890.1	PqGRAS082	529	59036	5.6	43	83.52	-0.188	Chr12	Nuclceus
PQ0G478030.1	PqGRAS083	729	80551.5	5.9	53.59	87.11	-0.257	Chr13	Nuclceus
PQ0G734780.1	PqGRAS084	671	74342	6.03	55.21	78.76	-0.41	Chr13	Chloroplast
PQ0G316190.1	PqGRAS085	465	52252.8	5.86	49.36	92.92	-0.209	Chr13	Endoplasmic rcticulum
PQ0G519180.1	PqGRAS086	578	64509.8	5.94	51.28	78.13	-0.431	Chr14	Nuclceus
PQ0G295020.1	PqGRAS087	520	57466.1	5.39	39.18	91.94	-0.118	Chr14	Peroxisome
PQ0G072750.1	PqGRAS088	541	60672.5	6	55.84	79.52	-0.34	Chr14	Mitochondrion
PQ0G421600.1	PqGRAS089	443	50416.8	6.28	53.11	86.79	-0.282	Chr14	Cytoplasm
PQ0G556600.1	PqGRAS090	552	62151.3	4.88	49.76	88.03	-0.238	Chr14	Nuclceus
PQ0G496000.1	PqGRAS091	477	54027.1	5.96	59.63	96.1	-0.178	Chr16	Cytoplasm
PQ0G017480.1	PqGRAS092	728	80122.4	5.45	50.24	83.61	-0.262	Chr17	Nuclceus
PQ0G190630.1	PqGRAS093	761	83975.8	5.78	49.31	82.55	-0.303	Chr17	Nuclceus
PQ0G187110.1	PqGRAS094	542	60769.5	5.54	50.58	79.32	-0.337	Chr17	Nuclceus
PQ0G310850.1	PqGRAS095	753	84540.3	5.5	46.63	75.86	-0.448	Chr17	Nuclceus
PQ0G679550.1	PqGRAS096	765	87135.6	6.31	47.79	79.54	-0.472	Chr17	Nuclceus
PQ0G010120.1	PqGRAS097	539	61718.5	4.69	52.62	75.99	-0.363	Chr17	Nuclceus
PQ0G010110.1	PqGRAS098	507	57935	4.68	51.38	72.94	-0.439	Chr17	Nuclceus
PQ0G207590.1	PqGRAS099	795	86351.8	6.03	48.92	80.88	-0.302	Chr17	Nuclceus
PQ0G715150.1	PqGRAS100	528	58661.6	6.04	51.76	89.94	-0.178	Chr19	Cytoplasm
PQ0G121300.1	PqGRAS101	524	59175.2	5.78	50.83	70.19	-0.425	Chr19	Nuclceus
PQ0G335240.1	PqGRAS102	393	44369.1	6.47	48.48	90.33	-0.054	Chr19	Chloroplast
PQ0G251970.1	PqGRAS103	418	46799.6	5.86	43.75	88.92	-0.013	Chr19	Chloroplast
PQ0G175710.1	PqGRAS104	415	45797.7	6.63	48.89	93.08	-0.068	Chr19	Nuclceus
PQ0G411310.1	PqGRAS105	689	76448.6	5.52	58.59	80.73	-0.323	Chr19	Chloroplast
PQ0G344080.1	PqGRAS106	570	63811.9	4.98	42.4	79.07	-0.397	Chr19	Chloroplast
PQ0G500190.1	PqGRAS107	459	52652.9	6.31	45.39	81.79	-0.424	Chr19	Nuclceus
PQ0G716580.1	PqGRAS108	553	62072.3	5.2	43.79	82.69	-0.207	Chr20	Nuclceus
PQ0G102450.1	PqGRAS109	465	52303.9	5.86	49.34	93.33	-0.231	Chr21	Endoplasmic rcticulum
PQ0G049310.1	PqGRAS110	431	49408.1	5.45	43.05	85.48	-0.376	Chr21	Chloroplast
PQ0G682830.1	PqGRAS111	431	49286.8	5.32	45.33	80.3	-0.406	Chr21	Nuclceus
PQ0G207890.1	PqGRAS112	542	59716.6	5.99	51.51	75.06	-0.495	Chr22	Nuclceus
PQ0G231030.1	PqGRAS113	598	65841.9	4.88	53.38	76.57	-0.282	Chr22	Nuclceus
PQ0G500880.1	PqGRAS114	523	59419.2	5.89	48.77	69.77	-0.507	Chr22	Nuclceus
PQ0G500750.1	PqGRAS115	446	50077.2	5.65	44.73	94.69	-0.067	Chr22	Chloroplast
PQ0G279800.1	PqGRAS116	581	63717.4	5.03	38.12	86.14	-0.181	Chr22	Cytoplasm
PQ0G321840.1	PqGRAS117	504	55807.7	5.44	36.23	81.73	-0.293	Chr22	Nuclceus
PQ0G451960.1	PqGRAS118	575	64313.6	5.07	43.82	82.12	-0.324	Chr22	Chloroplast
PQ0G694530.1	PqGRAS119	381	43925.2	7.09	48.38	78.06	-0.475	Chr22	Chloroplast
PQ0G223670.1	PqGRAS120	578	63965.3	5.28	50.34	80.48	-0.265	Chr23	Nuclceus
PQ0G385250.1	PqGRAS121	543	60467.2	5.96	46.56	77.02	-0.317	Chr24	Mitochondrion
PQ0G299830.1	PqGRAS122	670	74212.8	5.97	58.06	79.18	-0.405	Chr24	Chloroplast
PQ0G378230.1	PqGRAS123	727	80343.2	5.73	52.96	88.28	-0.236	Chr24	Nuclceus

## Sheet: Supplementary  Table S3
Supplementary Table S3: Phylogenetic tree gene information
Arabidopsis thaliana			Oryza sativa			Panax quinquefolius
Gene ID	Rename ID	Clade	Gene ID	Rename ID	Clade	Gene ID	Rename ID	Clade
AT2G01570.1	AtRGA	DELLA	LOC_Os01g45860.1	OsGRAS1	DELLA	PQ0G189500.1	PqGRAS001	LAS
AT1G66350.1	AtRGL1	DELLA	LOC_Os05g49930.1	OsGRAS27	DELLA	PQ0G189510.1	PqGRAS002	LAS
AT3G03450.1	AtRGL2	DELLA	LOC_Os03g49990.1	OsSLR1	DELLA	PQ0G189520.1	PqGRAS003	LAS
AT5G17490.1	AtRGL3	DELLA	LOC_Os06g03710.1	OsGRAS29	DLT	PQ0G189550.1	PqGRAS004	LAS
AT1G63100.1	AtSCL28	DLT	LOC_Os03g15680.1	OsGRAS12	HAM	PQ0G189580.1	PqGRAS005	LAS
AT2G45160.1	AtHAM1	HAM	LOC_Os04g46860.1	OsGRAS20	HAM	PQ0G189590.1	PqGRAS006	LAS
AT3G60630.1	AtHAM2	HAM	LOC_Os06g01620.1	OsGRAS28	HAM	PQ0G550500.1	PqGRAS007	Os43
AT4G00150.1	AtHAM3	HAM	LOC_Os10g40390.1	OsGRAS37	HAM	PQ0G583330.1	PqGRAS008	PAT1
AT4G36710.1	AtSCL15	HAM	LOC_Os11g06180.1	OsGRAS41	HAM	PQ0G509140.1	PqGRAS009	DELLA
AT4G08250.1	AtSCL26	HAM	LOC_Os02g44360.1	OsGRAS8	HAM	PQ0G243240.1	PqGRAS010	LAS
AT1G55580.1	AtLAS	LAS	LOC_Os02g44370.1	OsGRAS9	HAM	PQ0G243250.1	PqGRAS011	LAS
AT5G59450.1	AtSCL11	LISCL	LOC_Os02g10360.1	OsGRAS7	LAS	PQ0G243260.1	PqGRAS012	LAS
AT1G07530.1	AtSCL14	LISCL	LOC_Os06g40780.1	OsMOC1	LAS	PQ0G243270.1	PqGRAS013	LAS
AT3G46600.1	AtSCL30	LISCL	LOC_Os03g48450.1	OsGRAS15	LISCL	PQ0G649870.1	PqGRAS014	SHR
AT1G07520.1	AtSCL31	LISCL	LOC_Os01g62460.1	OsGRAS2	LISCL	PQ0G516280.1	PqGRAS015	SCL3
AT2G29060.1	AtSCL33a	LISCL	LOC_Os04g50060.1	OsGRAS22	LISCL	PQ0G195640.1	PqGRAS016	PAT1
AT2G29065.1	AtSCL33b	LISCL	LOC_Os11g47870.1	OsGRAS44	LISCL	PQ0G733650.1	PqGRAS017	LISCL
AT2G37650.1	AtSCL9	LISCL	LOC_Os11g47890.1	OsGRAS45	LISCL	PQ0G287700.1	PqGRAS018	LISCL
AT5G48150.1	AtPAT1	PAT1	LOC_Os11g47900.1	OsGRAS46	LISCL	PQ0G211240.1	PqGRAS019	HAM
AT1G21450.1	AtSCL1	PAT1	LOC_Os11g47910.1	OsGRAS47	LISCL	PQ0G211230.1	PqGRAS020	HAM
AT4G17230.1	AtSCL13	PAT1	LOC_Os11g47920.1	OsGRAS48	LISCL	PQ0G653480.1	PqGRAS021	SCR
AT2G04890.1	AtSCL21	PAT1	LOC_Os12g04200.1	OsGRAS50	LISCL	PQ0G294460.1	PqGRAS022	Os19
AT1G50600.1	AtSCL5	PAT1	LOC_Os12g38490.1	OsGRAS53	LISCL	PQ0G234970.1	PqGRAS023	SHR
AT5G52510.1	AtSCL8	PAT1	LOC_Os04g35250.1	OsGRAS19	Os19	PQ0G637280.1	PqGRAS024	PAT1
AT1G50420.1	AtSCL3	SCL3	LOC_Os01g67650.1	OsGRAS4	Os4	PQ0G168250.1	PqGRAS025	DELLA
AT5G66770.1	AtSCL4	SCL4/7	LOC_Os11g31100.1	OsGRAS43	Os43	PQ0G404900.1	PqGRAS026	SCL3
AT3G50650.1	AtSCL7	SCL4/7	LOC_Os07g36170.1	OsCIGR1	PAT1	PQ0G330190.1	PqGRAS027	SHR
AT5G41920.1	AtSCL23	SCR	LOC_Os07g39470.1	OsCIGR2	PAT1	PQ0G256510.1	PqGRAS028	SHR
AT3G54220.1	AtSCR	SCR	LOC_Os02g45760.1	OsGRAS10	PAT1	PQ0G268280.1	PqGRAS029	SCL4/7
AT3G13840.1	AtSCL29	SHR	LOC_Os03g09280.1	OsGRAS11	PAT1	PQ0G417500.1	PqGRAS030	SCL4/7
AT3G49950.1	AtSCL32	SHR	LOC_Os04g49110.1	OsGRAS21	PAT1	PQ0G263720.1	PqGRAS031	HAM
AT4G37650.1	AtSHR	SHR	LOC_Os01g65900.1	OsGRAS3	PAT1	PQ0G492030.1	PqGRAS032	Os4
AT1G14920.1	AtGAI	DELLA	LOC_Os10g22430.1	OsGRAS36	PAT1	PQ0G212180.1	PqGRAS033	LAS
			LOC_Os05g31380.1	OsGRAS23	SCL3	PQ0G212190.1	PqGRAS034	LAS
			LOC_Os05g31420.1	OsGRAS24	SCL3	PQ0G212200.1	PqGRAS035	LAS
			LOC_Os11g04570.1	OsGRAS39	SCL3	PQ0G212210.1	PqGRAS036	LAS
			LOC_Os11g04590.1	OsGRAS40	SCL3	PQ0G464590.1	PqGRAS037	HAM
			LOC_Os01g71970.1	OsGRAS5	SCL3	PQ0G350270.1	PqGRAS038	LISCL
			LOC_Os12g04380.1	OsGRAS51	SCL3	PQ0G350220.1	PqGRAS039	LISCL
			LOC_Os12g04370.1	OsGRAS54	SCL3	PQ0G350160.1	PqGRAS040	LISCL
			LOC_Os03g51330.1	OsGRAS18	SCL4/7	PQ0G388210.1	PqGRAS041	HAM
			LOC_Os05g40710.1	OsGRAS25	SCR	PQ0G388200.1	PqGRAS042	HAM
			LOC_Os07g38030.1	OsGRAS32	SCR	PQ0G239590.1	PqGRAS043	SCR
			LOC_Os11g03110.1	OsSCR1	SCR	PQ0G513110.1	PqGRAS044	LISCL
			LOC_Os12g02870.1	OsSCR2	SCR	PQ0G513100.1	PqGRAS045	LISCL
			LOC_Os03g29480.1	OsGRAS13	SHR	PQ0G735990.1	PqGRAS046	DLT
			LOC_Os05g42130.1	OsGRAS26	SHR	PQ0G424550.1	PqGRAS047	PAT1
			LOC_Os07g40020.1	OsGRAS35	SHR	PQ0G174850.1	PqGRAS048	SHR
			LOC_Os07g39820.1	OsSHR1	SHR	PQ0G030270.1	PqGRAS049	SHR
			LOC_Os03g31880.1	OsSHR2	SHR	PQ0G289760.1	PqGRAS050	SHR
						PQ0G290250.1	PqGRAS051	Os43
						PQ0G442310.1	PqGRAS052	DELLA
						PQ0G614650.1	PqGRAS053	HAM
						PQ0G172060.1	PqGRAS054	HAM
						PQ0G480190.1	PqGRAS055	HAM
						PQ0G398520.1	PqGRAS056	SHR
						PQ0G368870.1	PqGRAS057	SCL3
						PQ0G731800.1	PqGRAS058	LAS
						PQ0G731810.1	PqGRAS059	LAS
						PQ0G731820.1	PqGRAS060	LAS
						PQ0G076640.1	PqGRAS061	DELLA
						PQ0G388330.1	PqGRAS062	Os4
						PQ0G512660.1	PqGRAS063	HAM
						PQ0G600330.1	PqGRAS064	LISCL
						PQ0G600340.1	PqGRAS065	LISCL
						PQ0G600360.1	PqGRAS066	LISCL
						PQ0G565170.1	PqGRAS067	LISCL
						PQ0G273350.1	PqGRAS068	HAM
						PQ0G273360.1	PqGRAS069	HAM
						PQ0G048330.1	PqGRAS070	PAT1
						PQ0G388860.1	PqGRAS071	PAT1
						PQ0G620230.1	PqGRAS072	SCR
						PQ0G135430.1	PqGRAS073	SHR
						PQ0G043220.1	PqGRAS074	DELLA
						PQ0G358600.1	PqGRAS075	Os4
						PQ0G680770.1	PqGRAS076	LAS
						PQ0G199950.1	PqGRAS077	PAT1
						PQ0G385900.1	PqGRAS078	PAT1
						PQ0G655410.1	PqGRAS079	SCR
						PQ0G482230.1	PqGRAS080	LISCL
						PQ0G218120.1	PqGRAS081	DLT
						PQ0G270890.1	PqGRAS082	PAT1
						PQ0G478030.1	PqGRAS083	HAM
						PQ0G734780.1	PqGRAS084	DLT
						PQ0G316190.1	PqGRAS085	SCL3
						PQ0G519180.1	PqGRAS086	PAT1
						PQ0G295020.1	PqGRAS087	DELLA
						PQ0G072750.1	PqGRAS088	PAT1
						PQ0G421600.1	PqGRAS089	LAS
						PQ0G556600.1	PqGRAS090	Os4
						PQ0G496000.1	PqGRAS091	SCL3
						PQ0G017480.1	PqGRAS092	HAM
						PQ0G190630.1	PqGRAS093	HAM
						PQ0G187110.1	PqGRAS094	PAT1
						PQ0G310850.1	PqGRAS095	LISCL
						PQ0G679550.1	PqGRAS096	LISCL
						PQ0G010120.1	PqGRAS097	HAM
						PQ0G010110.1	PqGRAS098	HAM
						PQ0G207590.1	PqGRAS099	SCR
						PQ0G715150.1	PqGRAS100	Os4
						PQ0G121300.1	PqGRAS101	SHR
						PQ0G335240.1	PqGRAS102	SHR
						PQ0G251970.1	PqGRAS103	SHR
						PQ0G175710.1	PqGRAS104	SCL3
						PQ0G411310.1	PqGRAS105	Os43
						PQ0G344080.1	PqGRAS106	PAT1
						PQ0G500190.1	PqGRAS107	Os19
						PQ0G716580.1	PqGRAS108	LAS
						PQ0G102450.1	PqGRAS109	SCL3
						PQ0G049310.1	PqGRAS110	SHR
						PQ0G682830.1	PqGRAS111	SHR
						PQ0G207890.1	PqGRAS112	SHR
						PQ0G231030.1	PqGRAS113	SCL4/7
						PQ0G500880.1	PqGRAS114	SHR
						PQ0G500750.1	PqGRAS115	SHR
						PQ0G279800.1	PqGRAS116	DELLA
						PQ0G321840.1	PqGRAS117	HAM
						PQ0G451960.1	PqGRAS118	PAT1
						PQ0G694530.1	PqGRAS119	Os19
						PQ0G223670.1	PqGRAS120	DELLA
						PQ0G385250.1	PqGRAS121	PAT1
						PQ0G299830.1	PqGRAS122	DLT
						PQ0G378230.1	PqGRAS123	HAM

## Sheet: Supplementary Table S4
Supplementary Table S4: Interspecies collinearity and Ka/Ks value analysis of PqGRAS genes
Gene duplication pairs	Type of duplication	Ka	Ks	Ka/Ks
PqGRAS015-PqGRAS057	segmental duplication	0.009267958527905327	0.02508070695046911	0.369525410356584
PqGRAS051-PqGRAS105	segmental duplication	0.1022885214828863	0.6159864905089427	0.16605643639744935
PqGRAS044-PqGRAS095	segmental duplication	0.3128859195569725	1.9605962325957873	0.15958712679087333
PqGRAS053-PqGRAS117	segmental duplication	0.011280854801895304	0.037992051877015605	0.29692670557548867
PqGRAS092-PqGRAS093	segmental duplication	0.02078341913687121	0.03997530240312197	0.5199064894440443
PqGRAS049-PqGRAS114	segmental duplication	0.009121173779456556	0.037471769869399305	0.2434145441020444
PqGRAS047-PqGRAS082	segmental duplication	0.015307709209611482	0.02640995587589172	0.5796188862089352
PqGRAS071-PqGRAS082	segmental duplication	0.09478934486600502	0.3347365280850822	0.2831759814450599
PqGRAS070-PqGRAS086	segmental duplication	0.012136033713024996	0.022562804503758926	0.5378778915095929
PqGRAS068-PqGRAS097	segmental duplication	0.1255506252696906	0.3978091110474872	0.3156052030560542
PqGRAS044-PqGRAS096	segmental duplication	0.3200000318215188	1.1720907472720534	0.2730164303116402
PqGRAS077-PqGRAS121	segmental duplication	0.30929692214778937	1.547436035868579	0.19987703205721222
PqGRAS041-PqGRAS068	segmental duplication	0.011587236476288523	0.027745264966536277	0.41762933207752584
PqGRAS014-PqGRAS111	segmental duplication	0.06440019486669704	0.5231702896989914	0.12309604756751384
PqGRAS061-PqGRAS120	segmental duplication	0.06708453838054879	0.594734525802793	0.11279745074492822
PqGRAS071-PqGRAS088	segmental duplication	0.21427443288039238	1.9259213134561621	0.11125814506713474
PqGRAS075-PqGRAS090	segmental duplication	0.013352885756014937	0.013921513395044653	0.959154754020341
PqGRAS044-PqGRAS067	segmental duplication	0.32468566795983833	1.742312710906785	0.1863532682321166
PqGRAS067-PqGRAS096	segmental duplication	0.367220444029543	1.5682964436597115	0.23415244325403978
PqGRAS012-PqGRAS059	segmental duplication	0.06198081743376514	0.09729417982472717	0.6370454794461694
PqGRAS037-PqGRAS063	segmental duplication	0.0156685192735322	0.05081307858586068	0.3083560317459715
PqGRAS055-PqGRAS093	segmental duplication	0.45036215795064505	2.715672069219776	0.16583819639167108
PqGRAS062-PqGRAS100	segmental duplication	0.21910045154292598	1.9297972441767874	0.11353547747260351
PqGRAS041-PqGRAS097	segmental duplication	0.11946905949575767	0.43229115789993905	0.2763624869778409
PqGRAS092-PqGRAS123	segmental duplication	0.12920341570533975	0.39475450225066677	0.32730067667042423
PqGRAS025-PqGRAS116	segmental duplication	0.12127863454313846	0.6550706278053542	0.18513825745698806
PqGRAS071-PqGRAS077	segmental duplication	0.21567176086372075	2.2314702044075734	0.09665007421462696
PqGRAS027-PqGRAS115	segmental duplication	0.08102656852778366	0.6630761760205752	0.12219797884167898
PqGRAS074-PqGRAS087	segmental duplication	0.014515893561969744	0.049265312514339056	0.29464734558914607
PqGRAS009-PqGRAS120	segmental duplication	0.059271804723708514	0.5780157149743599	0.10254358694440988
PqGRAS019-PqGRAS041	segmental duplication	0.12408565871494054	0.41111530383905015	0.3018269024680228
PqGRAS014-PqGRAS056	segmental duplication	0.04598918633005365	0.10570225547332493	0.43508235585057603
PqGRAS083-PqGRAS093	segmental duplication	0.13165906062315735	0.3987626912041803	0.3301689539349191
PqGRAS040-PqGRAS064	segmental duplication	0.32152278187800604	0.9722772401939261	0.33069043333141945
PqGRAS071-PqGRAS121	segmental duplication	0.32130019979546237	3.7141974659060066	0.0865059552554208
PqGRAS033-PqGRAS058	segmental duplication	0.45918617635688475	1.6232308217423161	0.28288409153296584
PqGRAS055-PqGRAS123	segmental duplication	0.4001117062447869	2.3021773407395587	0.17379708294594445
PqGRAS080-PqGRAS095	segmental duplication	0.36329918081580864	1.3826037527065316	0.2627644978574868
PqGRAS095-PqGRAS096	segmental duplication	0.32978472980895523	1.4517402366661005	0.22716510948701185
PqGRAS009-PqGRAS061	segmental duplication	0.01186022292182453	0.05164684241243206	0.2296408138006443
PqGRAS050-PqGRAS115	segmental duplication	0.0038976945214869866	0.016353877707390375	0.23833457674234684
PqGRAS093-PqGRAS123	segmental duplication	0.13002954470540243	0.40487248283449667	0.321161724291734
PqGRAS011-PqGRAS034	segmental duplication	0.4568412065627573	1.227818292792638	0.3720755825552044
PqGRAS046-PqGRAS122	segmental duplication	0.06289823464123483	0.36268224264091076	0.17342518393851983
PqGRAS056-PqGRAS111	segmental duplication	0.10086470091838505	0.5876484315211592	0.17164123225393696
PqGRAS083-PqGRAS092	segmental duplication	0.12940655087027744	0.38863645793329116	0.3329758395762496
PqGRAS045-PqGRAS080	segmental duplication	0.022793777096638438	0.0495781104546035	0.45975485728746557
PqGRAS016-PqGRAS094	segmental duplication	0.007226553065762123	0.041153179423684697	0.17560133061318367
PqGRAS037-PqGRAS097	segmental duplication	0.41989439041149856	1.6131479190180467	0.2602950327500631
PqGRAS025-PqGRAS052	segmental duplication	0.11838368911538429	0.6703577600002695	0.17659777536600263
PqGRAS049-PqGRAS101	segmental duplication	0.09397726699326686	0.4992774119251226	0.1882265545138677
PqGRAS061-PqGRAS116	segmental duplication	0.3150601298353351	3.260363479020011	0.09663343730314229
PqGRAS022-PqGRAS107	segmental duplication	0.009460667746416318	0.04114191562428773	0.2299520477561649
PqGRAS028-PqGRAS049	segmental duplication	0.08311692140779153	0.46934146533580023	0.1770926447939642
PqGRAS028-PqGRAS114	segmental duplication	0.08290708717546523	0.4754093376978101	0.1743909523884119
PqGRAS101-PqGRAS114	segmental duplication	0.09337118390744907	0.513531733066242	0.18182164391271385
PqGRAS029-PqGRAS113	segmental duplication	0.08246986381153418	0.5095153938207089	0.16185941545969096
PqGRAS048-PqGRAS112	segmental duplication	0.01049462128367925	0.04630469618845271	0.22664269820425598
PqGRAS032-PqGRAS100	segmental duplication	0.010726993010316096	0.03665281815900971	0.29266489042614774
PqGRAS046-PqGRAS081	segmental duplication	0.037303947215851764	0.11452772158948152	0.3257198056341832
PqGRAS019-PqGRAS097	segmental duplication	0.00945266549756033	0.017884603029625235	0.5285365004692758
PqGRAS076-PqGRAS089	segmental duplication	0.005944058191400606	0.02907497316992324	0.20443899145363506
PqGRAS016-PqGRAS121	segmental duplication	0.07136251633605012	0.4661747825977221	0.15308103097809825
PqGRAS018-PqGRAS096	segmental duplication	0.00959020212438633	0.03607910034083607	0.2658104562970955
PqGRAS017-PqGRAS095	segmental duplication	0.012040967688205563	0.03892322437684054	0.3093517528668561
PqGRAS026-PqGRAS104	segmental duplication	0.018665190209600193	0.09163303538655274	0.20369498981302253
PqGRAS067-PqGRAS080	segmental duplication	0.13720948321079524	0.41049451948913895	0.3342541171598409
PqGRAS019-PqGRAS068	segmental duplication	0.13101230460387736	0.37816052207525863	0.34644627600181993
PqGRAS050-PqGRAS102	segmental duplication	0.11145902209623118	0.7319256076295504	0.1522818998739609
PqGRAS050-PqGRAS114	segmental duplication	0.7473267762341531	1.756893749927885	0.4253682251785736
PqGRAS056-PqGRAS110	segmental duplication	0.08995209353252515	0.5737110425249727	0.1567898939797898
PqGRAS027-PqGRAS050	segmental duplication	0.08092138977609836	0.683721539076258	0.118354308225286
PqGRAS025-PqGRAS061	segmental duplication	0.2836433462315014	3.04506831280775	0.09314843448289141
PqGRAS084-PqGRAS122	segmental duplication	0.00643884407591793	0.02713693420113842	0.23727234728113886
PqGRAS081-PqGRAS122	segmental duplication	0.08107651113991143	0.3260443590509396	0.24866711810598885
PqGRAS080-PqGRAS096	segmental duplication	0.3661347053163755	1.389422972501746	0.2635156554646036
PqGRAS043-PqGRAS079	segmental duplication	0.005290249707935353	0.03075776986794243	0.17199718089604293
PqGRAS038-PqGRAS067	segmental duplication	0.011468661375777024	0.040708651784307215	0.28172540413627944
PqGRAS028-PqGRAS101	segmental duplication	0.014963089814511513	0.019868711585232256	0.7530981437987692
PqGRAS052-PqGRAS061	segmental duplication	0.30500299032263456	NaN	NaN
PqGRAS046-PqGRAS084	segmental duplication	0.06571536349930795	0.35713854881956364	0.18400523750940476
PqGRAS027-PqGRAS102	segmental duplication	0.024517576530822982	0.04140341576032167	0.5921631363158937
PqGRAS102-PqGRAS115	segmental duplication	0.11226957666678736	0.7211670316501121	0.15567763325217712
PqGRAS052-PqGRAS116	segmental duplication	0.008324484778928313	0.05248862107103786	0.1585959891699573
PqGRAS021-PqGRAS099	segmental duplication	0.006706453031745961	0.017483309151335332	0.3835917430559042
PqGRAS077-PqGRAS088	segmental duplication	0.0032234285063404726	0.05465654611039393	0.05897607396980175
PqGRAS083-PqGRAS123	segmental duplication	0.008046967717343732	0.029921437076385955	0.2689365386027669
PqGRAS055-PqGRAS083	segmental duplication	0.40010600666128393	2.2833918282925927	0.17522441908731162
PqGRAS063-PqGRAS097	segmental duplication	0.41788051021446393	1.6535424550705047	0.25271834353756956
PqGRAS025-PqGRAS120	segmental duplication	0.2735456958397825	3.8647519015375966	0.07077962643111761
PqGRAS011-PqGRAS012	tandem duplication	0.3284353124003329	0.49921130787730666	0.6579083991443837
PqGRAS019-PqGRAS020	tandem duplication	0.38280065469111024	1.4068751818240894	0.2720928335623837
PqGRAS029-PqGRAS030	tandem duplication	0.0320434034059711	0.034085384459591646	0.9400921806810975
PqGRAS033-PqGRAS034	tandem duplication	0.17697036720405815	0.3839481137191738	0.4609226113648713
PqGRAS034-PqGRAS035	tandem duplication	0.17199113910269026	0.361891385702355	0.47525623957279794
PqGRAS035-PqGRAS036	tandem duplication	0.18671256113411389	0.47269603065175	0.39499498414800716
PqGRAS041-PqGRAS042	tandem duplication	0.4332040939394498	1.3796519614249756	0.3139952002764627
PqGRAS058-PqGRAS059	tandem duplication	0.42728889741282383	1.2483462104477445	0.34228397045365166
PqGRAS059-PqGRAS060	tandem duplication	0.39698222348584955	1.2805111379328378	0.3100185634673262
PqGRAS064-PqGRAS065	tandem duplication	0.31823252213152253	0.9283320895120816	0.34280030360555686
PqGRAS068-PqGRAS069	tandem duplication	0.4192750941773044	1.3173842848154889	0.3182633184636991
PqGRAS097-PqGRAS098	tandem duplication	0.372625026445031	1.3758713433665832	0.27082839412387544
PqGRAS102-PqGRAS103	tandem duplication	0.029319694343458158	0.04682371347204689	0.6261719152403752

## Sheet: Supplementary Table S5
Supplementary Table S5: Collinearity analysis of gene number statistics between species
Gene ID	Arabidopsis thaliana	Oryza sativa	Panax ginseng	Panax japonicus	Common
PqGRAS001
PqGRAS002
PqGRAS003
PqGRAS004
PqGRAS005
PqGRAS006
PqGRAS007
PqGRAS008
PqGRAS009	1		1	1
PqGRAS010			1	1
PqGRAS011			1	1
PqGRAS012			1	1
PqGRAS013			1
PqGRAS014			1	1
PqGRAS015			1	1
PqGRAS016			1	1
PqGRAS017	1		1	1
PqGRAS018	1	1	1	1	√
PqGRAS019			1	1
PqGRAS020				1
PqGRAS021		1	1	1
PqGRAS022			1	1
PqGRAS023
PqGRAS024			1
PqGRAS025	1		1	1
PqGRAS026			1	1
PqGRAS027	1	1	1	1	√
PqGRAS028	1	1	1	1	√
PqGRAS029	1		1	1
PqGRAS030
PqGRAS031	1		1	1
PqGRAS032			1	1
PqGRAS033			1	1
PqGRAS034				1
PqGRAS035
PqGRAS036			1	1
PqGRAS037			1	1
PqGRAS038			1	1
PqGRAS039				1
PqGRAS040				1
PqGRAS041			1	1
PqGRAS042				1
PqGRAS043				1
PqGRAS044	1	1	1	1	√
PqGRAS045			1	1
PqGRAS046	1		1	1
PqGRAS047			1	1
PqGRAS048	1	1	1	1	√
PqGRAS049	1		1	1
PqGRAS050	1		1	1
PqGRAS051			1	1
PqGRAS052	1		1	1
PqGRAS053			1	1
PqGRAS054			1
PqGRAS055	1	1	1	1	√
PqGRAS056			1	1
PqGRAS057			1	1
PqGRAS058			1	1
PqGRAS059			1	1
PqGRAS060			1
PqGRAS061	1		1	1
PqGRAS062			1	1
PqGRAS063			1	1
PqGRAS064	1		1	1
PqGRAS065				1
PqGRAS066
PqGRAS067			1	1
PqGRAS068			1	1
PqGRAS069				1
PqGRAS070			1	1
PqGRAS071			1	1
PqGRAS072			1	1
PqGRAS073			1	1
PqGRAS074			1	1
PqGRAS075			1	1
PqGRAS076			1	1
PqGRAS077	1	1	1	1	√
PqGRAS078	1		1	1
PqGRAS079				1
PqGRAS080	1	1	1	1	√
PqGRAS081			1	1
PqGRAS082		1	1	1
PqGRAS083	1	1	1	1	√
PqGRAS084	1		1	1
PqGRAS085			1
PqGRAS086			1	1
PqGRAS087			1	1
PqGRAS088	1	1	1	1	√
PqGRAS089			1	1
PqGRAS090			1	1
PqGRAS091			1
PqGRAS092	1	1	1	1	√
PqGRAS093	1	1	1	1	√
PqGRAS094			1	1
PqGRAS095	1	1	1	1	√
PqGRAS096	1	1	1	1	√
PqGRAS097			1	1
PqGRAS098				1
PqGRAS099		1	1	1
PqGRAS100			1	1
PqGRAS101	1	1	1	1	√
PqGRAS102	1	1	1	1	√
PqGRAS103
PqGRAS104			1	1
PqGRAS105			1	1
PqGRAS106
PqGRAS107			1	1
PqGRAS108			1	1
PqGRAS109			1	1
PqGRAS110			1	1
PqGRAS111			1	1
PqGRAS112	1	1	1	1	√
PqGRAS113			1	1
PqGRAS114	1	1	1	1	√
PqGRAS115	1	1	1	1	√
PqGRAS116	1		1	1
PqGRAS117	1		1	1
PqGRAS118	1		1	1
PqGRAS119
PqGRAS120	1		1	1
PqGRAS121			1	1
PqGRAS122	1		1	1
PqGRAS123	1	1	1	1	√

## Sheet: Supplementary Table S6
Supplementary Table S6: Predicted 3D structural modeling of PqGRAS proteins in Panax quinquefolius
Gene ID	Subfamily	GMQE	Sequence Identity		Subfamily	Best model	Primary accession of templates
PqGRAS087	DELLA	0.81	75.54		DELLA	PqGRAS087	A0A835IBB1
PqGRAS074	DELLA	0.73	72.71		DLT	PqGRAS122	A0A498K6Q1
PqGRAS025	DELLA	0.71	70.82		LAS	PqGRAS059	A0A7J0E4D2
PqGRAS052	DELLA	0.65	71.41		SCL3	PqGRAS057	A0A1S4CHI8
PqGRAS116	DELLA	0.71	73.43		HAM	PqGRAS083	A0A2I4F1I3
PqGRAS009	DELLA	0.57	72.36		SCL4/7	PqGRAS029	A0A7J0H800
PqGRAS061	DELLA	0.63	25.36		LISCL	PqGRAS080	A0A5N6RVT4
PqGRAS120	DELLA	0.77	71.56		PAT1	PqGRAS077	A0A2H5MWV1
PqGRAS046	DLT	0.6	27.07		SHR	PqGRAS028	A0A1Q3AT36
PqGRAS081	DLT	0.56	72.73		Os19	PqGRAS107	A0A7J6HKN9
PqGRAS084	DLT	0.6	72.54		Os4	PqGRAS100	A0A166AXH4
PqGRAS122	DLT	0.6	72.61		Os43	PqGRAS051	A0A1U7V1H6
PqGRAS076	LAS	0.76	73.53		SCR	PqGRAS072	I1LU93
PqGRAS089	LAS	0.71	73.65
PqGRAS001	LAS	0.58	70.05
PqGRAS003	LAS	0.47	30.48
PqGRAS010	LAS	0.56	27.81
PqGRAS060	LAS	0.48	27.18
PqGRAS013	LAS	0.77	72.52
PqGRAS058	LAS	0.75	71.95
PqGRAS004	LAS	0.49	31.61
PqGRAS005	LAS	0.5	26.13
PqGRAS006	LAS	0.46	28.01
PqGRAS108	LAS	0.52	28.07
PqGRAS002	LAS	0.58	25.61
PqGRAS012	LAS	0.47	29.15
PqGRAS059	LAS	0.86	76.44
PqGRAS011	LAS	0.66	25.3
PqGRAS033	LAS	0.49	30.13
PqGRAS034	LAS	0.48	30
PqGRAS035	LAS	0.52	30.26
PqGRAS036	LAS	0.83	74.65
PqGRAS015	SCL3	0.83	81.24
PqGRAS057	SCL3	0.84	79.96
PqGRAS085	SCL3	0.67	70.67
PqGRAS109	SCL3	0.84	79.38
PqGRAS091	SCL3	0.83	76.53
PqGRAS026	SCL3	0.7	72.31
PqGRAS104	SCL3	0.71	73.72
PqGRAS053	HAM	0.73	70.03
PqGRAS117	HAM	0.84	79.1
PqGRAS055	HAM	0.52	73.45
PqGRAS083	HAM	0.84	80.17
PqGRAS123	HAM	0.75	70.32
PqGRAS092	HAM	0.44	24.63
PqGRAS093	HAM	0.44	21.31
PqGRAS031	HAM	0.74	70.52
PqGRAS054	HAM	0.74	74.33
PqGRAS019	HAM	0.66	70.01
PqGRAS097	HAM	0.62	71.29
PqGRAS041	HAM	0.44	19.44
PqGRAS068	HAM	0.42	26.27
PqGRAS020	HAM	0.62	70.65
PqGRAS098	HAM	0.39	30.13
PqGRAS042	HAM	0.44	19.66
PqGRAS069	HAM	0.32	28.3
PqGRAS037	HAM	0.43	27.45
PqGRAS063	HAM	0.43	18.89
PqGRAS029	SCL4/7	0.88	72.57
PqGRAS030	SCL4/7	0.58	70.39
PqGRAS113	SCL4/7	0.71	70.95
PqGRAS018	LISCL	0.45	21.22
PqGRAS096	LISCL	0.48	75.33
PqGRAS017	LISCL	0.45	24.65
PqGRAS095	LISCL	0.75	71.06
PqGRAS039	LISCL	0.55	74.19
PqGRAS066	LISCL	0.55	74.66
PqGRAS040	LISCL	0.41	22.74
PqGRAS065	LISCL	0.44	20.57
PqGRAS044	LISCL	0.76	70.1
PqGRAS064	LISCL	0.44	22.09
PqGRAS038	LISCL	0.36	27.52
PqGRAS067	LISCL	0.25	22.56
PqGRAS045	LISCL	0.55	71.32
PqGRAS080	LISCL	0.76	70.48
PqGRAS070	PAT1	0.8	75.83
PqGRAS086	PAT1	0.76	78.92
PqGRAS008	PAT1	0.7	70.89
PqGRAS071	PAT1	0.71	73.3
PqGRAS047	PAT1	0.65	74.02
PqGRAS082	PAT1	0.72	75.68
PqGRAS077	PAT1	0.88	77.94
PqGRAS088	PAT1	0.82	70.29
PqGRAS016	PAT1	0.75	70.87
PqGRAS094	PAT1	0.5	74.89
PqGRAS121	PAT1	0.66	71.23
PqGRAS024	PAT1	0.77	81.24
PqGRAS106	PAT1	0.83	71.87
PqGRAS118	PAT1	0.77	83.76
PqGRAS078	PAT1	0.83	71.08
PqGRAS048	SHR	0.77	83.79
PqGRAS112	SHR	0.73	77.74
PqGRAS073	SHR	0.76	78.92
PqGRAS027	SHR	0.83	71.65
PqGRAS102	SHR	0.84	75.48
PqGRAS103	SHR	0.81	77.2
PqGRAS050	SHR	0.73	77.43
PqGRAS115	SHR	0.74	74.13
PqGRAS028	SHR	0.85	77.27
PqGRAS101	SHR	0.88	71.25
PqGRAS049	SHR	0.48	30.03
PqGRAS114	SHR	0.74	72.38
PqGRAS014	SHR	0.84	79.96
PqGRAS023	SHR	0.85	80.56
PqGRAS056	SHR	0.72	71.18
PqGRAS110	SHR	0.84	80.17
PqGRAS111	SHR	0.84	73.82
PqGRAS022	Os19	0.71	64.55
PqGRAS107	Os19	0.74	71.43
PqGRAS119	Os19	0.78	70.8
PqGRAS032	Os4	0.71	72.54
PqGRAS100	Os4	0.77	80.08
PqGRAS062	Os4	0.61	73.64
PqGRAS075	Os4	0.7	72.29
PqGRAS090	Os4	0.72	70.57
PqGRAS007	Os43	0.61	75.17
PqGRAS051	Os43	0.83	79.55
PqGRAS105	Os43	0.65	75.23
PqGRAS043	SCR	0.73	75.35
PqGRAS079	SCR	0.71	72.82
PqGRAS072	SCR	0.84	73.85
PqGRAS021	SCR	0.66	70.19
PqGRAS099	SCR	0.66	70.15

## Sheet: Supplementary Table S7
Supplementary Table S7: Expression profiles of PqGRAS genes in Panax quinquefolius
Expression profiles of PqGRAS genes in different tissues											Expression profiles of PqGRAS genes in ABA treatment																	Expression profiles of PqGRAS genes in MeJA treatment																Expression profiles of PqGRAS genes in cold treatment
Gene ID	Flower_1	Flower_2	Flower_3	Leaf_1	Leaf_2	Leaf_3	Root_1	Root_2	Root_3		Gene ID	CK-1	CK-2	CK-3	ABA-3h-1	ABA-3h-2	ABA-3h-3	ABA-6h-1	ABA-6h-2	ABA-6h-3	ABA-12h-1	ABA-12h-2	ABA-12h-3	ABA-24h-1	ABA-24h-2	ABA-24h-3		Gene ID	CK-1	CK-2	CK-3	MeJA-2h-1	MeJA-2h-2	MeJA-2h-3	MeJA-6h-1	MeJA-6h-2	MeJA-6h-3	MeJA-12h-1	MeJA-12h-3	MeJA-24h-1	MeJA-24h-2	MeJA-24h-3		Gene ID	CK-1	CK-2	CK-3	6h-1	6h-2
PqGRAS001	0.201223	0.223716	0.3292	0.117563	0.132181	0.114138	1.26943	0.307589	0.168333		PqGRAS001	0.145467	0.530045	0.112758	0.11307	0.270939	0.118318	0.07457	0	0.097165	0.823665	0	0.118014	0.482269	0.041171	0.191573		PqGRAS001	0.145467	0.530045	0.112758	0	0	0.504959	0	0.083058	0.176324	0	0	0.251747	0.094443	0.108426		PqGRAS001	0.0682	0.1216	0.0753	0.211	0.1172
PqGRAS002	0.164574	0.248799	0.257985	0.092357	0.121943	0.14235	0.923445	0.522198	0.027023		PqGRAS002	0.159945	0.136647	0	0	0	0	0	0	0	0	0	0.005109	0.078257	0.01165	0		PqGRAS002	0.159945	0.136647	0	0	0.066825	0.331535	0	0	0	0	0	0.136888	0	0.154585		PqGRAS002	0	0.1859	0.1973	0.5839	0.7069
PqGRAS003	0.652312	0.471888	0.557674	1.23893	1.54831	1.40266	0.027882	0.025945	0.048177		PqGRAS003	0.946959	1.18941	1.84411	0.632063	0.633482	0.658855	1.52251	2.08241	0.965047	0.963523	1.38515	1.91262	2.4907	0.813793	1.39864		PqGRAS003	0.946959	1.18941	1.84411	0	0	2.44872	0	0.338237	1.39764	0	2.20073	0.61577	1.60815	1.61054		PqGRAS003	1.7258	1.4335	1.331	1.0097	0.9857
PqGRAS004	0.368757	0.102624	0.234434	0.168147	0.22949	0.216919	0.248305	0	0		PqGRAS004	0.151396	0.189826	0.248424	0.197394	0.309363	0.092435	0.065054	0	0.244353	0	0	0.138113	0.474515	0.060017	0.27359		PqGRAS004	0.151396	0.189826	0.248424	2.01598	0	1.2781	0	0.054873	0.396958	0	0	0	0.249528	0.036675		PqGRAS004	0.2211	0.3721	0.447	0.3292	0.2026
PqGRAS005	0	0	0	0.033276	0	0	0.481732	0.101014	0.276549		PqGRAS005	0	0	0	0	0	0	0	0	0	0	0	0	0	0	0		PqGRAS005	0	0	0	0	0	0	0	0	0	0	0	0	0	0		PqGRAS005	0	0	0	0	0
PqGRAS006	0	0	0	0	0	0	0.096532	0.038447	0		PqGRAS006	0	0	0	0	0	0	0	0	0	0	0	0	0	0	0		PqGRAS006	0	0	0	0	0	0	0	0	0	0	0	0.039516	0	0		PqGRAS006	0	0	0	0	0
PqGRAS007	0.37638	0.257544	0.543758	0	0.056204	0.042549	2.11997	0.488337	0.421904		PqGRAS007	0	0	0	0	0.035135	0.024966	0	0	0	0	0	0.054373	0	0	0		PqGRAS007	0	0	0	0	8.46406	0.127239	0	0	0	0	0	0	0	0		PqGRAS007	0.0235	0.0419	0	0.1211	0
PqGRAS008	0.865011	0.714648	0.403241	1.45571	1.14749	1.34939	0.475977	0.414495	0.665047		PqGRAS008	5.50038	6.37784	8.58183	3.01978	4.55384	2.68877	1.74806	3.11643	4.94958	0.622102	8.4771	4.1021	4.60919	11.0582	3.20892		PqGRAS008	5.50038	6.37784	8.58183	11.2027	0	3.03592	1.73207	6.74045	0.566494	3.17521	0	4.52368	2.54549	2.1426		PqGRAS008	2.4324	2.5769	1.9032	4.8793	4.5069
PqGRAS009	94.8932	77.0667	97.7991	31.9975	27.4186	31.5489	20.9061	24.0254	18.1604		PqGRAS009	21.8719	49.0102	38.1319	143.519	44.8198	48.5175	32.669	83.9854	38.2087	91.3377	158.987	81.7544	111.462	129.612	282.354		PqGRAS009	21.8719	49.0102	38.1319	28.4883	31.2195	13.8056	11.794	12.3303	22.2396	20.3493	32.806	96.6956	108.004	72.4673		PqGRAS009	31.9866	29.3816	31.5925	59.6003	58.6153
PqGRAS010	0	0.036059	0	0.052049	0	0	0.422049	0.207843	0.054525		PqGRAS010	0	0	0.085851	0	0	0	0	0	0	0	0	0	0	0	0		PqGRAS010	0	0	0.085851	0	0.103128	0	0	0.025114	0	0	0	0	0	0		PqGRAS010	0	0	0	0	0
PqGRAS011	0.496184	0.551556	0.794021	0.480772	0.428923	0.663212	0.434088	0.281757	0.296051		PqGRAS011	1.18957	0.544715	0.947201	1.09137	0.894743	0.651936	0.850397	0	0.634157	2.48654	0.933031	1.11371	1.52418	0.953137	1.6591		PqGRAS011	1.18957	0.544715	0.947201	2.34811	0	0.84862	0	1.34782	1.00873	0	0	0.834268	0.78077	0.501995		PqGRAS011	1.1133	0.7883	1.5347	1.4124	0.8828
PqGRAS012	0.131004	0.342105	0.449541	0.3644	0.097065	0.364087	0.505206	0.12732	0.043388		PqGRAS012	0.250645	0.869781	0.734333	0.627972	0.163443	0.408771	0.338159	0	0.436708	0.769379	0	0.737462	0.693146	0.487235	0.890714		PqGRAS012	0.250645	0.869781	0.734333	0	0	2.51456	0	0.632975	0.639596	0	0	0.749308	1.3732	0.285572		PqGRAS012	0.5892	0.5949	0.4224	0.2834	0.4049
PqGRAS013	0.051617	0.029931	0.144184	0	0	0.038794	1.75262	0.676013	0.579842		PqGRAS013	0	0.048069	0	0.329555	0.035201	0.124432	0.08777	0	0	0	0	0.029848	0.066814	0.090047	0.046662		PqGRAS013	0	0.048069	0	0	0	0	0	0.155578	0	0	0	0.156643	0.117533	0.085575		PqGRAS013	0	0.0236	0.0219	0.0273	0
PqGRAS014	0.062465	0	0	0	0	0	3.11789	0.731538	0.267796		PqGRAS014	0	0	0	0	0	0	0	0	0	0	0	0	0	0	0		PqGRAS014	0	0	0	0	0	0	0	0	0	0	0	0	0	0		PqGRAS014	0	0	0	0	0
PqGRAS015	3.94542	3.17545	3.44293	1.23832	1.55836	1.29791	3.13991	3.10986	2.33348		PqGRAS015	2.59944	6.25017	4.78172	2.89416	8.9628	5.00868	3.51456	0	2.03595	3.81506	3.19	5.48469	3.49946	4.79482	1.36589		PqGRAS015	2.59944	6.25017	4.78172	1.95306	3.94331	2.98354	0.723949	2.28949	2.81709	5.46626	0	1.4478	2.09146	6.27609		PqGRAS015	2.0554	2.311	2.3603	1.1108	1.3783
PqGRAS016	8.61552	9.79114	9.37513	5.49172	7.83981	6.52641	14.5365	10.9281	9.48911		PqGRAS016	8.27542	7.23868	5.71186	3.99512	6.1103	5.30372	5.08859	2.62333	6.12431	3.4578	6.48278	4.52326	6.30577	4.9391	4.64038		PqGRAS016	8.27542	7.23868	5.71186	9.18955	4.17232	9.99788	5.49859	8.33455	5.79332	0	5.92644	3.92254	5.18267	6.14873		PqGRAS016	8.6445	8.5544	7.9257	10.2979	9.3108
PqGRAS017	12.0645	11.2607	10.8992	6.93436	8.20016	7.28971	13.0241	10.8981	10.744		PqGRAS017	8.901	8.71585	9.17334	11.8097	12.8742	9.3466	8.40434	15.1811	5.93273	24.6875	21.4142	12.9485	8.73441	10.2146	11.0108		PqGRAS017	8.901	8.71585	9.17334	12.312	4.21227	7.80838	14.2626	13.2816	19.0441	5.26208	7.49341	7.14018	7.64748	8.68754		PqGRAS017	11.752	11.4576	12.1192	18.0154	18.9915
PqGRAS018	5.39744	4.06774	4.99016	2.11775	1.26102	2.6509	2.66749	0.99534	1.49753		PqGRAS018	0.949843	0.528502	0.647423	0.094465	0.663668	0.277345	0.559565	0	0.697943	0	0.781898	0.12122	0.130073	0.147193	0.057721		PqGRAS018	0.949843	0.528502	0.647423	0	0	0.074649	0.665998	0.570622	0.189389	0	0	0.359036	0.184698	0.456227		PqGRAS018	2.6469	3.1439	2.9065	7.0094	8.9074
PqGRAS019	0	0	0	0	0	0	1.72707	0.377786	0.320595		PqGRAS019	0	0	0	0	0	0	0.002148	0	0	0	0	0	0	0	0		PqGRAS019	0	0	0	0	0	0	0	0	0	0	0	0	0	0		PqGRAS019	0	0	0	0	0
PqGRAS020	0	0.021661	0	0	0	0	10.2585	4.15225	3.14544		PqGRAS020	0	0	0.08183	0.019497	0	0	0	0	0	0	0	0	1.01352	0	0		PqGRAS020	0	0	0.08183	0	0	0	0	0	0	0	0	0	0	0		PqGRAS020	0	0	0.0221	0.0275	0
PqGRAS021	2.39853	3.06556	4.98168	0.053111	0.127105	0.136569	0.964162	0.6889	0.468208		PqGRAS021	0.068056	0.949435	0	0.044055	0	0	0.074939	0	0.0218	0	4.90966	0.11527	2.44357	0.187826	0.056488		PqGRAS021	0.068056	0.949435	0	1.16998	0	0	0	0.092298	0.015653	0	0	6.42992	0.173893	0		PqGRAS021	0.3168	0.4166	0.4992	1.0731	1.1043
PqGRAS022	0	0.033621	0.003247	0	0	0	3.17037	0.898067	0.545482		PqGRAS022	0	0	0	0	0	0	0	0	0	0	0	0	0.028911	0	0		PqGRAS022	0	0	0	0	0	0	0	0	0	0	0	0	0	0		PqGRAS022	0.0307	0.0546	0	0	0
PqGRAS023	0	0	0	0	0	0	0.695733	0.199845	0		PqGRAS023	0	0	0	0	0	0	0	0	0	0	0	0	0	0	0		PqGRAS023	0	0	0	0	0	0	0	0	0	0	0	0	0	0		PqGRAS023	0	0	0	0	0
PqGRAS024	3.75256	3.95367	5.13217	2.54218	3.90756	3.04728	12.5681	19.6026	8.13832		PqGRAS024	2.36943	5.56302	4.69906	4.25342	3.62302	3.53488	4.49827	9.39329	3.57112	5.87365	6.47836	3.63614	9.49447	3.23422	4.68087		PqGRAS024	2.36943	5.56302	4.69906	3.50324	17.9942	3.88859	7.53452	6.028	10.932	0	1.65837	4.2179	4.65997	6.03916		PqGRAS024	4.0987	4.2544	4.4193	3.8101	3.3765
PqGRAS025	16.1038	16.1783	18.856	16.8561	17.1679	20.47	17.9412	6.56277	9.39907		PqGRAS025	28.485	25.8306	22.6747	20.3744	22.4463	16.8185	22.4134	17.7853	13.5045	27.962	20.5483	15.8597	6.23223	22.5671	17.9807		PqGRAS025	28.485	25.8306	22.6747	12.7198	0.080668	10.4408	15.0675	10.0726	11.3401	1.46545	7.66794	28.0973	24.2144	24.7849		PqGRAS025	19.5779	18.162	20.5394	29.5671	31.9249
PqGRAS026	0.255321	0.253021	0.281524	0	0	0	0.472704	0.200439	0		PqGRAS026	0.075235	0.037096	0.206008	0	0.16702	0.056809	0.017899	0	0.224378	0	0	0.172844	0	0.10116	0.051492		PqGRAS026	0.075235	0.037096	0.206008	0	0	0.960302	0	0.186664	0	0	0	0.285011	0.127397	0.241023		PqGRAS026	0.1362	0.1214	0.0845	0.0351	0
PqGRAS027	0.152127	0.059922	0.155312	0.418157	0.360739	0.276026	1.06753	0.383236	0.308691		PqGRAS027	1.73667	2.44414	1.23194	0.634314	1.79082	1.09703	2.44624	2.41116	2.35155	3.73086	2.92754	2.42116	0.277933	2.01555	0.622605		PqGRAS027	1.73667	2.44414	1.23194	0	0	1.35582	4.04381	1.11411	1.34583	0	0	1.03045	1.16736	0.992715		PqGRAS027	1.8205	1.6604	1.3803	3.4404	3.9322
PqGRAS028	2.47894	2.70617	2.98846	0.285169	0.094832	0.175084	2.14832	0.580811	0.486298		PqGRAS028	0.66396	1.71383	0.760433	0.375922	0.574286	0.547656	0.109276	0	0.527725	0	0	0.030897	0.149294	0.349329	0.406754		PqGRAS028	0.66396	1.71383	0.760433	2.95247	0	0.173431	0.012637	0.489187	0.711307	5.29405	0	0.490865	0.181074	0.395487		PqGRAS028	0.8516	1.1277	0.9138	0.9965	1.0203
PqGRAS029	1.25208	1.77298	1.50136	0	0.010241	0	0.031433	0	0		PqGRAS029	0.088105	0.072416	0	0.312469	0.040574	0.049749	0.181806	0	0.169556	0.57402	0.656781	0.06781	0.874328	0.177096	0.417363		PqGRAS029	0.088105	0.072416	0	0	0	1.14753	0.848437	0.263143	0	0	0	0.144879	0.223667	0.009277		PqGRAS029	0.2868	0.1065	0.0988	0.0986	0.1971
PqGRAS030	0.42988	0.448471	0.468661	0	0	0	0	0	0		PqGRAS030	0	0	0	0.049532	0.025917	0	0.133867	0	0	0	0	0	0.39101	0.119502	0		PqGRAS030	0	0	0	0	0	0	0	0	0	0	0	0	0	0		PqGRAS030
PqGRAS031	1.19158	1.38409	1.84211	1.03333	1.82419	1.40857	1.36422	1.24012	1.07489		PqGRAS031	5.28325	7.84588	3.84702	3.47365	3.48158	3.68838	4.41319	4.40956	4.00867	3.77974	5.87436	3.15855	2.78312	2.27447	2.34126		PqGRAS031	5.28325	7.84588	3.84702	18.6806	21.2289	6.13005	5.27328	3.11989	3.94049	7.29615	12.7075	4.65099	2.54143	4.02925		PqGRAS031	6.917	5.6572	6.7561	8.8337	11.414
PqGRAS032	0.07005	0.181091	0.259591	0.037953	0	0	1.69934	0.546937	0.391703		PqGRAS032	0	0	0	0	0	0	0	0	0	0	0	0	0	0	0		PqGRAS032	0	0	0	0	0	0	0	0	0	0	0	0.086802	0	0		PqGRAS032	0.0532	0.2133	0.1981	0.0274	0.1097
PqGRAS033	0.038137	0.027686	0	0.035793	0	0	1.02415	0.111622	0.359427		PqGRAS033	0	0	0	0	0	0	0.033807	0	0	0	0	0	0	0	0		PqGRAS033	0	0	0	0	0	0	0	0.255669	0	0	0	0	0	0		PqGRAS033	0.0745	0	0	0.0256	0.0768
PqGRAS034	0.115043	0.082958	0.064151	0	0	0	0.873501	0.330864	0.085806		PqGRAS034	0	0	0	0	0.033566	0.018041	0.107505	0	0	0	0	0	0	0	0		PqGRAS034	0	0	0	0	0	0	0	0.01796	0	0	0	0	0.082855	0		PqGRAS034	0.0485	0	0.1002	0.0749	0.05
PqGRAS035	0.524446	0.29977	0.395617	0.285916	0.267429	0.461369	5.39022	0.810408	0.659603		PqGRAS035	0.106604	0.059769	0.04038	0.672376	0.422907	0.334402	0.260805	0	0.164735	2.45356	1.47959	0.666738	1.19697	0.09381	0.675451		PqGRAS035	0.106604	0.059769	0.04038	1.8495	0	0.061102	2.20668	0.054424	0.627766	0	0	0.24097	0.281402	0.536913		PqGRAS035	0.5147	0.3897	0.447	0.5305	0.5836
PqGRAS036	0.631763	0.622505	0.538772	0.049773	0.1629	0.516841	1.16525	0.052304	0.105035		PqGRAS036	0	0	0	0.202555	0.528085	0.043	0.092414	0	0	0	0	0	0.128315	0.03547	0		PqGRAS036	0	0	0	0	0	0	0	0.072258	0.114974	0	9.41417	0	0.155283	0.112469		PqGRAS036	0.4234	0.6093	1.0775	0.4029	0.3693
PqGRAS037	0.045425	0.087258	0.03923	0.428935	0.417768	0.154287	6.10619	3.85985	2.19273		PqGRAS037	0.017362	0.136321	0.147387	0.124402	0.029495	0.069768	0.02877	0	0.297663	0	0.837093	0.18387	3.54282	0.471568	0.292673		PqGRAS037	0.017362	0.136321	0.147387	0	0	0	0.251126	0.056749	0	0	0	0	0	0.163577		PqGRAS037	0.3066	0.4832	0.5461	0.0972	0.2188
PqGRAS038	9.4987	11.2742	13.3666	10.3214	9.3762	8.38703	24.4922	11.7427	11.6015		PqGRAS038	11.3799	12.3033	12.1798	10.5458	13.9643	10.0349	6.71286	8.53218	7.4165	13.9363	22.4809	13.8645	7.82934	18.9226	13.1749		PqGRAS038	11.3799	12.3033	12.1798	12.4832	8.21052	10.0019	18.9359	15.1769	18.1093	7.78757	21.2785	8.39852	9.40149	9.46627		PqGRAS038	9.3388	10.3284	9.2017	11.6706	10.8132
PqGRAS039	4.19145	3.31594	3.46169	9.65732	11.0101	10.9	14.1727	11.2299	9.67002		PqGRAS039	8.90531	9.28847	11.1111	8.46162	11.4462	9.35773	9.58245	17.8971	10.5889	10.9096	15.8787	14.5993	23.2175	13.558	9.72709		PqGRAS039	8.90531	9.28847	11.1111	34.2339	50.6317	22.8025	9.69421	15.1233	13.2416	21.7049	26.2803	7.05487	7.73009	9.29029		PqGRAS039	9.242	10.7973	9.7548	9.9118	10.0247
PqGRAS040	2.16232	2.02193	1.52003	1.70223	3.40476	1.35868	5.39332	7.10401	6.30943		PqGRAS040	2.24499	2.10096	3.58681	2.7064	8.12707	5.27048	2.55156	6.53531	4.24053	7.79651	7.38457	3.95881	8.94093	4.72507	4.30208		PqGRAS040	2.24499	2.10096	3.58681	11.9721	9.29829	7.35012	10.3251	9.15375	8.63759	3.09259	7.9295	1.2396	2.15665	2.70739		PqGRAS040	2.6821	2.6066	2.3337	2.7828	2.8189
PqGRAS041	0.033415	0.074604	0.039849	0.017545	0	0	3.21533	0.385058	0.495844		PqGRAS041	0.104357	0.468209	0.136462	0	0.071757	0.244047	0.143868	0	0.157823	0	0	0.189118	0.109831	0.039654	0.057667		PqGRAS041	0.104357	0.468209	0.136462	0	0	0	0	0.07826	0	4.23268	0	0	0.019734	0.040484		PqGRAS041	0.0542	0.0242	0.0449	0.028	0
PqGRAS042	0	0.054444	0.038164	0	0.030819	0.149294	2.47621	1.00422	1.31719		PqGRAS042	0.220457	1.07439	0.161562	0.247117	0.965383	0.55401	0.345494	0	0.086486	0	0.200082	0.113041	0.092162	0.262093	0.203723		PqGRAS042	0.220457	1.07439	0.161562	3.54681	0	0.717478	0.214801	0.239908	0.742528	0	0	0.064796	0.269727	0.11525		PqGRAS042	0.3225	0.1567	0.3637	0.0907	0.1209
PqGRAS043	0	0	0	0	0	0	3.66158	0.77626	0.167989		PqGRAS043	0	0	0	0	0	0	0	0	0	0	0	0	0	0	0		PqGRAS043	0	0	0	0	0	0	0	0	0	0	0	0	0	0		PqGRAS043	0	0	0	0	0
PqGRAS044	0	0	0.003544	0	0	0	0.114326	0.023645	0.006907		PqGRAS044	0	0	0	0	0.170635	0	0.022604	0	0.007413	0	0	0.270037	0	0	0		PqGRAS044	0	0	0	0	0	0	0	0.032223	0	0	0	0	0	0.009431		PqGRAS044	0.1285	0.0858	0.0531	0.0993	0.0331
PqGRAS045	3.29104	4.06954	2.87994	5.99852	6.09304	8.00391	10.6304	6.83027	8.24563		PqGRAS045	17.7029	20.5822	13.6988	6.37915	6.0086	5.79653	6.04426	8.27365	6.73486	13.4985	9.67183	8.80026	7.67639	4.84406	6.37265		PqGRAS045	17.7029	20.5822	13.6988	5.03036	5.98211	11.0582	11.7978	12.136	14.319	0	3.72145	4.39296	3.92203	6.40639		PqGRAS045	4.2178	4.0087	4.0137	2.1085	1.9195
PqGRAS046	6.35923	8.23541	9.83389	1.40985	0.639592	1.27586	2.47052	0.326777	0.569977		PqGRAS046	1.20931	0.407338	1.17069	0.027802	0.258012	0.279039	0.250857	0	0.130202	0	0	0.027093	0.117947	0.136211	0		PqGRAS046	1.20931	0.407338	1.17069	0	0	0	0	0.302451	0	0	0	0.056989	0.056736	0.0614		PqGRAS046	0.3823	0.6622	0.6148	0.7005	0.5473
PqGRAS047	5.04533	6.10712	6.21499	3.528	4.77486	3.6744	7.12172	6.26362	6.12272		PqGRAS047	6.50492	6.34212	5.93689	10.622	8.40398	11.7425	7.2227	19.3952	4.6838	6.11606	8.88709	4.84252	5.57695	4.45639	4.15012		PqGRAS047	6.50492	6.34212	5.93689	17.0948	19.4979	20.3715	10.9663	9.89806	13.1028	6.48857	4.55161	3.31254	3.72675	6.88764		PqGRAS047	5.2681	5.5937	6.6902	3.6203	3.5657
PqGRAS048	0.150021	0.195774	0.154377	0.001309	0	0.118429	14.8253	9.16553	5.54453		PqGRAS048	0.225679	0.453155	0.406479	0.075003	0.2071	0.336088	0.247771	0	0.053093	0	0	0.233661	0.30953	0.133789	0.297827		PqGRAS048	0.225679	0.453155	0.406479	0.447792	0	0.336262	0.745731	0.267818	0	0	0	0.452224	0.032415	0.044864		PqGRAS048	0.1027	0.1602	0.17	0.2913	0.3178
PqGRAS049	2.08518	2.83843	2.75727	1.10143	1.27629	1.24553	4.00845	1.09495	1.43969		PqGRAS049	1.2735	1.23672	1.13323	0.85234	2.01502	1.29438	1.60236	2.55353	1.43643	0.968123	0.724365	0.727156	0.885536	0.475869	0.65687		PqGRAS049	1.2735	1.23672	1.13323	0.018084	0	0.26793	0.111804	1.27816	1.64416	0	11.0824	1.57127	1.95168	1.32927		PqGRAS049	2.5897	3.1968	2.7081	3.3941	3.8711
PqGRAS050	0.120722	0.036496	0.064578	0	0.043623	0.188072	0.849382	0.693848	0.171717		PqGRAS050	0.737459	0.078837	0.15399	0.014544	0.231526	0.110489	0.11239	0	0	0	0	0.162041	0.028866	0.099214	0.037182		PqGRAS050	0.737459	0.078837	0.15399	0	0	0.058402	0.291267	0.118745	0.264513	0	0	0.04173	0	0.018359		PqGRAS050	0.7379	1.0955	0.7731	0.8367	1.6988
PqGRAS051	0.207409	0.243834	0.227196	0.187096	0.216126	0.160108	6.28301	1.53531	0.833425		PqGRAS051	0.250775	0	0.422841	0.172638	0.267729	0.198761	0.237774	0	0.373798	0	0	0	0.349623	0.252961	0.32364		PqGRAS051	0.250775	0	0.422841	0	0	0.253998	0	0	0.198873	0	0	0.165988	0.150893	0.279811		PqGRAS051	0.1757	0.0391	0.1272	0	0.0453
PqGRAS052	6.29126	5.80297	6.23223	5.29623	4.55259	7.48473	7.33336	1.34679	1.56575		PqGRAS052	14.8088	13.9165	15.6094	8.52173	14.8439	9.7192	10.7652	14.4357	9.48874	13.7296	12.1298	8.35765	1.7465	9.10857	4.81884		PqGRAS052	14.8088	13.9165	15.6094	13.0977	17.3709	6.72014	8.21522	4.16488	14.7657	11.3915	8.77611	17.382	9.62087	15.6839		PqGRAS052	8.607	8.9822	8.9438	23.0935	21.9579
PqGRAS053	0	0.014347	0	0	0	0	3.7747	0.573079	0.803236		PqGRAS053	0	0	0	0	0	0.056413	0	0	0	0	0	0	0	0	0		PqGRAS053	0	0	0	0	0	0	0	0	0	0	0	0	0	0		PqGRAS053	0	0	0	0	0
PqGRAS054	0	0	0	0	0	0	0	0	0		PqGRAS054	0	0	0	0	0	0	0	0	0	0	0	0	0	0	0		PqGRAS054	0	0	0	0	0	0	0	0	0	0	0	0	0	0		PqGRAS054	0	0	0	0	0
PqGRAS055	20.5041	22.3028	22.2266	9.34442	8.88507	11.2739	11.2185	7.52021	6.84629		PqGRAS055	18.7773	18.7383	15.1902	8.77076	16.6269	9.20985	15.7898	15.4912	14.5049	18.8229	15.5272	10.1358	7.45276	10.3316	5.84741		PqGRAS055	18.7773	18.7383	15.1902	7.7287	4.02541	3.87062	32.4392	13.0731	15.6255	19.0645	7.02695	9.55483	9.88055	9.94527		PqGRAS055	12.5447	12.8332	13.8988	26.6005	27.0451
PqGRAS056	0.115536	0	0	0	0	0	0.778806	0.478907	0.12123		PqGRAS056	0	0	0	0	0	0	0	0	0	0	0	0	0	0	0		PqGRAS056	0	0	0	0	0	0	0	0	0	0	0	0	0	0		PqGRAS056	0	0	0	0	0
PqGRAS057	2.79185	1.84553	1.90686	0.635892	0.669614	0.331713	2.12866	3.79514	1.24327		PqGRAS057	0.861855	2.434	1.29815	1.36038	3.49059	2.82	2.07935	0	1.39308	1.23204	1.42415	1.95822	3.54208	1.87864	1.12112		PqGRAS057	0.861855	2.434	1.29815	0	0	2.8245	0.87549	1.32997	2.36737	0	0	1.17342	1.15379	3.34279		PqGRAS057	0.5288	0.6085	0.3827	0.1136	0.159
PqGRAS058	0.115436	0.08685	0.066231	0	0.047895	0	2.82867	1.59594	1.11969		PqGRAS058	0.119293	0.254434	0.34231	0.044936	0.125021	0.200678	0.260997	1.24649	0.121072	0.270299	0	0.289639	0.410407	0.254118	0.049432		PqGRAS058	0.119293	0.254434	0.34231	0	0	0.64619	0	0.114281	0.291546	2.94646	0	0.153597	0.517782	0.211856		PqGRAS058	0.1471	0.1748	0.1014	0.0506	0.0253
PqGRAS059	0.189301	0.402394	0.364539	0.072931	0.094266	0.055749	0.435194	0	0.029349		PqGRAS059	0	0.121433	0	0.160363	0.201383	0.103489	0.109787	0	0	0.84222	0	0.132045	0.104372	0.080284	0		PqGRAS059	0	0.121433	0	0	0	0	0	0	0	0	0	0.185846	0	0		PqGRAS059	0.0714	0.1908	0.1476	0.2576	0.4048
PqGRAS060	0	0.023499	0.029793	1.12382	0.543072	0.837214	4.18954	0.565647	0.5503		PqGRAS060	0.509312	0.782232	0.197906	1.03979	0.220714	0.440779	0.399749	1.29166	0.488872	0.91489	0.399616	1.33046	0.194807	0.546979	1.16819		PqGRAS060	0.509312	0.782232	0.197906	0	6.19577	0	0.832881	0.794793	0.871444	0	0	0.553499	0.917749	0.955116		PqGRAS060	0.3831	0.5759	0.4357	0.3208	0.4936
PqGRAS061	34.893	35.4519	49.0094	8.59707	7.7565	9.2234	13.838	7.78808	8.52094		PqGRAS061	8.2426	15.468	12.6931	38.2233	14.8853	18.943	12.1641	17.2568	8.39174	40.4343	36.7737	29.0676	28.4833	34.1322	53.5814		PqGRAS061	8.2426	15.468	12.6931	9.69545	14	4.16118	5.07253	5.22979	8.16955	13.6053	11.2744	35.7258	31.2647	19.4547		PqGRAS061	12.282	10.4492	12.2013	24.7183	24.8036
PqGRAS062	0.015061	0.176557	0.163063	0	0	0	2.19583	0.746527	0.319819		PqGRAS062	0	0	0	0.039103	0	0	0.027968	0	0.040582	0	0	0.068924	0.050433	0.015091	0		PqGRAS062	0	0	0	0.08719	0	0.337613	0	0.058891	0	0	0	0.010588	0.116899	0.001476		PqGRAS062	0.0809	0.1681	0.1338	0.2501	0.278
PqGRAS063	0.365723	0.423935	0.293289	0.45078	1.03316	0.397661	5.87793	1.60254	2.43476		PqGRAS063	0.081559	0.191866	0.124099	0.30176	0.453272	0.222215	0.14747	2.59454	0.992427	2.43364	2.00162	1.59427	4.3598	0.065483	0.235253		PqGRAS063	0.081559	0.191866	0.124099	0	0	0.445836	2.34033	1.83598	0.656039	0	0	0.039413	0.218045	0.99878		PqGRAS063	0.2851	0.254	0.0643	0.0267	0.1603
PqGRAS064	0.039843	0.1519	0.03369	0	0.023717	0	0	0	0		PqGRAS064	0	0	0	0.037155	0	0	0	0	0	0	0	0	0	0	0		PqGRAS064	0	0	0	0	0	0	0	0	0	0	0	0	0	0.040226		PqGRAS064	0	0.04	0	0	0
PqGRAS065	4.0063	3.72851	2.70768	2.49523	2.79952	2.6146	7.05508	4.40837	4.17465		PqGRAS065	3.64459	2.86956	4.6286	4.73739	10.5436	6.2842	4.57708	7.85982	5.55101	3.84064	8.02438	4.58005	7.21841	5.86682	3.26467		PqGRAS065	3.64459	2.86956	4.6286	17.436	10.7194	9.64406	10.0317	9.65785	9.74608	17.0004	9.3023	1.69821	3.56212	3.2546		PqGRAS065	2.5928	2.0415	2.6427	4.466	4.2249
PqGRAS066	5.73108	5.05818	5.49309	12.213	10.9023	11.7346	10.8746	7.71256	8.36118		PqGRAS066	12.4397	11.5168	12.5202	9.01682	12.8304	12.0843	11.4453	12.2873	10.6521	19.7656	21.1443	15.7636	18.7037	16.9982	10.7573		PqGRAS066	12.4397	11.5168	12.5202	19.0091	20.2966	19.2166	10.9437	9.24209	7.93614	13.1484	22.0611	9.29724	11.2991	14.1582		PqGRAS066	10.8461	10.7389	11.5038	11.5459	12.0119
PqGRAS067	15.9749	17.3571	18.5112	12.8741	11.6901	12.2697	24.0925	13.2037	12.9315		PqGRAS067	13.8494	13.4088	11.5859	10.4176	14.2568	12.877	6.73351	8.14891	7.54355	14.7249	20.1002	15.4742	12.4062	16.2487	12.0758		PqGRAS067	13.8494	13.4088	11.5859	10.7233	30.4531	9.73391	19.1389	14.2999	18.6788	2.48783	18.7648	7.97642	7.98478	9.78674		PqGRAS067	11.9217	12.6438	12.5414	17.6284	19.5983
PqGRAS068	0	0.057057	0.060009	0	0	0	1.27723	0.342692	0.216388		PqGRAS068	0	0	0	0	0	0	0	0	0	0	0	0	0.001248	0	0		PqGRAS068	0	0	0	0	0	0	0	0	0	0	0	0	0	0		PqGRAS068	0	0	0	0	0
PqGRAS069	0.259077	0.107784	0.113896	0	0	0	10.5938	2.29661	2.90076		PqGRAS069	0.033572	0.031526	0	0	0	0	0	0	0.033044	0	0	0.143097	0	0	0.033331		PqGRAS069	0.033572	0.031526	0	0	0	0	0	0.03352	0	0	0	0	0	0		PqGRAS069	0.0281	0	0	0	0
PqGRAS070	5.24835	4.62371	5.60841	6.49267	6.59723	7.41563	11.671	7.25938	6.68987		PqGRAS070	7.10398	11.9942	8.91705	9.17495	4.66809	5.3798	6.74862	8.58302	5.83512	15.2443	12.2849	7.624	5.88781	8.43252	8.52025		PqGRAS070	7.10398	11.9942	8.91705	8.34397	0	8.66322	7.59366	8.87926	9.56017	21.8551	9.80959	7.16661	8.40216	7.90973		PqGRAS070	9.2454	9.4694	8.6695	12.8091	13.1497
PqGRAS071	3.03485	2.7691	3.05539	1.86612	1.57561	1.25907	2.97783	1.15627	1.43473		PqGRAS071	3.14126	1.83687	3.2263	2.40062	2.39728	2.75184	2.05765	2.48449	1.56528	2.33413	2.96449	2.11065	1.83353	2.38377	2.13705		PqGRAS071	3.14126	1.83687	3.2263	6.04865	4.31717	5.70164	3.19323	2.6994	2.55773	3.14471	0	1.6151	2.12671	1.8559		PqGRAS071	2.449	2.7447	2.3524	4.1736	4.2553
PqGRAS072	5.00861	4.15688	3.51831	2.36832	2.18719	3.115	5.37675	2.66225	2.43346		PqGRAS072	4.92393	6.02799	7.53343	6.86645	5.9401	2.71739	3.33304	1.21595	3.13857	5.74277	4.21101	3.07632	3.92237	4.36062	5.02245		PqGRAS072	4.92393	6.02799	7.53343	24.2453	21.3072	13.2055	3.60669	8.59462	4.96945	0	5.92813	4.64052	4.79798	4.72351		PqGRAS072	2.2645	2.2618	2.2987	2.7941	3.6785
PqGRAS073	5.93766	4.46389	3.22271	0.293988	0.202367	0.15336	11.2331	3.01019	3.39374		PqGRAS073	0.031415	0	0	0.290707	0.19965	0.3269	0.088418	1.10733	0.193942	0.705395	0	0.030466	0.590733	0.027215	0.20576		PqGRAS073	0.031415	0	0	0	8.70246	0	0.070177	0.124186	0	0	0	0	0.082723	0		PqGRAS073	0.7253	0.8362	0.7764	0.5938	0.5498
PqGRAS074	7.55583	3.68286	3.25297	4.46386	3.09462	4.32648	7.53845	1.92306	3.17465		PqGRAS074	25.3104	27.6463	15.8644	17.9421	25.5751	25.436	6.07387	15.2234	5.03825	2.59991	5.24014	2.43109	0.516017	4.87937	2.49742		PqGRAS074	25.3104	27.6463	15.8644	15.804	12.0534	5.89311	8.17465	2.37596	12.5535	23.1713	0	22.7756	7.51745	10.2142		PqGRAS074	8.3618	8.9849	8.8592	12.9737	12.5969
PqGRAS075	1.29232	0.761999	0.923341	0.081131	0	0	1.55478	0.940809	1.59932		PqGRAS075	0.126533	0	0	0.111385	0.030813	0.069224	0.164039	0	0.05825	0	0	0	1.30193	0	0.013786		PqGRAS075	0.126533	0	0	0	0	0	0	0.019454	0	0	0	0	0.033955	0		PqGRAS075	0.3114	0.2576	0.184	0.2751	0.2981
PqGRAS076	1.2047	1.10345	0.368175	0.02427	0.147788	0.081877	0.228123	0.036463	0		PqGRAS076	0	0.073769	0	0	0.07122	0	0.074015	0	0	0.260037	0	0.120647	0	0.136923	0.072339		PqGRAS076	0	0.073769	0	0	0	0	0	0	0	0	0	0.126001	0.225456	0.268674		PqGRAS076	0.0318	0.0283	0	0	0
PqGRAS077	6.7127	7.66205	8.658	5.16927	6.08435	5.87456	9.2539	3.6182	4.8684		PqGRAS077	5.23991	6.90449	6.90598	4.74409	5.76652	5.72489	6.25462	10.5792	4.60041	3.8076	6.43328	4.89783	3.35163	3.14798	3.39633		PqGRAS077	5.23991	6.90449	6.90598	4.35997	4.03298	7.49398	5.75345	10.6178	9.11902	0	0	7.11215	3.15602	6.50413		PqGRAS077	13.1371	11.703	12.7148	11.1672	11.2669
PqGRAS078	35.693	24.4941	28.1613	12.0307	12.2336	14.6227	21.5637	13.3523	12.9636		PqGRAS078	7.65937	11.7085	8.10604	5.94571	4.25829	3.15999	5.79963	12.9693	5.9373	6.91918	16.5469	8.88414	14.0361	9.23732	7.93905		PqGRAS078	7.65937	11.7085	8.10604	5.08778	2.07968	3.78667	3.83434	4.65301	4.63363	3.46952	0	3.52581	5.37483	4.75115		PqGRAS078	12.0328	11.8281	11.7114	13.5442	14.9174
PqGRAS079	0	0	0	0	0	0	4.0982	0.829887	0.121915		PqGRAS079	0	0	0	0	0	0	0	0	0	0	0	0	0	0	0		PqGRAS079	0	0	0	0	0	0	0	0	0	0	0	0	0	0		PqGRAS079	0	0	0	0	0
PqGRAS080	0.052886	0.281349	0.681748	0.133275	0.234893	0.526649	0.088635	0.015619	0.072489		PqGRAS080	0.028737	0	0	0	0	0.069225	0	0	0	0	0	0	0	0	0		PqGRAS080	0.028737	0	0	0	0	0	0	0	0	0	0	0.0283	0	0		PqGRAS080	0.5057	0.4852	0.547	0.421	0.2607
PqGRAS081	1.76404	1.96704	2.22646	0.302487	0.101723	0.282954	0.349206	0.050552	0.071971		PqGRAS081	0.089938	0.030448	0.087605	0	0	0.026294	0.102762	0	0.031045	0	0	0	0	0	0.032517		PqGRAS081	0.089938	0.030448	0.087605	0	0	0.041736	0	0	0	0	0	0	0	0		PqGRAS081	0.2649	0.0858	0.0996	0.0993	0.273
PqGRAS082	3.02962	3.22071	3.82571	2.3928	3.99053	2.30329	4.55413	4.39591	4.71194		PqGRAS082	3.08758	4.49267	3.9934	8.49326	6.13357	5.01119	3.83575	15.2928	4.01223	4.75412	7.78488	3.25769	3.35069	5.07593	4.48799		PqGRAS082	3.08758	4.49267	3.9934	3.88265	9.92189	18.8238	17.3102	13.5245	12.5338	4.43851	21.9503	3.8513	7.35609	5.84262		PqGRAS082	3.2726	3.6027	3.9833	2.9895	2.8252
PqGRAS083	6.84716	6.51492	5.97277	3.9558	4.35742	5.05126	3.80008	2.07938	1.91047		PqGRAS083	8.1188	6.4519	8.21533	6.0509	10.422	6.85292	5.90768	10.791	3.19968	4.65294	6.76889	2.92305	4.73998	6.59558	7.45929		PqGRAS083	8.1188	6.4519	8.21533	8.06092	11.1342	3.13076	8.00472	6.8281	10.9792	0	2.90988	6.89911	6.02844	7.93701		PqGRAS083	5.2298	5.5123	5.7284	10.5819	10.7294
PqGRAS084	3.54547	5.55788	5.14119	0.278964	0.202932	0.277754	1.84629	0.256854	0.673094		PqGRAS084	0.832143	0.391006	0.299176	0.363823	0.114632	0.345852	0.690874	0	0.760734	0	0.151392	0.162635	0.024801	0.484048	0.421294		PqGRAS084	0.832143	0.391006	0.299176	0.692601	0	0.744608	0	0.319272	0.035069	0	0	0	0.099638	0.12929		PqGRAS084	0.4541	0.3423	0.2456	0.1981	0.3061
PqGRAS085	3.75258	3.10265	3.18801	1.28259	1.61062	1.63237	4.15351	2.87028	3.03582		PqGRAS085	2.04038	2.04362	2.10278	1.82714	3.82701	3.02464	1.68203	2.89446	2.34586	1.09213	4.32359	2.46148	2.66302	2.10352	1.51953		PqGRAS085	2.04038	2.04362	2.10278	0.224849	0.041449	1.5692	5.93254	4.01056	5.27338	0	0	2.24429	1.26587	2.86142		PqGRAS085	1.4529	1.5969	1.4046	0.7391	1.0504
PqGRAS086	13.9357	12.4707	16.6373	17.3996	19.2744	14.5838	16.8991	18.032	12.2892		PqGRAS086	9.55515	10.9942	12.9587	29.5401	14.4609	17.2193	11.8323	12.1304	12.4172	18.4293	22.6523	18.7876	12.8748	19.5673	19.522		PqGRAS086	9.55515	10.9942	12.9587	38.1957	53.8348	31.9021	23.7012	39.0032	23.8616	28.8884	42.7824	17.9077	25.3184	18.688		PqGRAS086	15.1704	16.2172	16.0983	18.4813	16.9719
PqGRAS087	18.1033	12.1879	12.421	18.5534	17.2163	19.8252	11.6755	5.82466	6.95911		PqGRAS087	50.3424	58.5564	33.3534	33.1496	42.0233	33.3099	21.7288	23.8717	18.3619	16.0603	16.7844	10.32	3.30044	17.1975	13.1218		PqGRAS087	50.3424	58.5564	33.3534	32.8498	12.0327	18.0518	18.7404	13.3032	29.9819	41.529	14.3955	44.4317	32.3405	32.1546		PqGRAS087	21.1846	19.9247	21.8585	34.8603	38.4287
PqGRAS088	11.078	10.5811	9.85774	22.5159	19.0358	25.559	6.8531	3.3889	4.72763		PqGRAS088	39.4065	32.3864	46.6788	4.53907	30.7879	12.2218	36.4032	8.42676	27.6904	1.31462	2.64157	2.43431	2.67441	4.42088	3.1646		PqGRAS088	39.4065	32.3864	46.6788	15.0571	13.0903	38.2378	33.21	49.4947	28.4341	2.51218	4.90592	10.5834	5.61793	16.2351		PqGRAS088	74.1993	75.1028	80.742	16.4974	17.5932
PqGRAS089	0.417307	0.876449	0.507344	0	0	0.012609	0.315166	0.305583	0.110065		PqGRAS089	0	0	0	0	0	0	0	0	0	0	0	0.090712	0	0.039395	0		PqGRAS089	0	0	0	0	0	0	0	0	0	0	0	0	0	0		PqGRAS089	0	0	0	0	0
PqGRAS090	0.416604	0.285282	0.242372	0	0	0.101684	0.965168	0.607967	0.669677		PqGRAS090	0	0.015776	0	0.059105	0	0	0.107292	0	0.029958	0	0.200504	0.028232	0.084524	0.058584	0		PqGRAS090	0	0.015776	0	0	0	0	0	0	0	0	0	0.051973	0.069629	0		PqGRAS090	0.5263	0.3787	0.3516	0.3756	0.313
PqGRAS091	0.667098	0.735381	1.47153	1.83295	1.59214	2.49072	5.62522	5.1637	4.50513		PqGRAS091	4.60647	3.13389	2.18773	5.4644	8.31392	7.95006	2.76524	5.23526	4.65824	4.48602	8.73083	4.79645	11.3701	7.27201	7.39826		PqGRAS091	4.60647	3.13389	2.18773	10.942	10.7303	5.11176	3.92629	4.45111	4.3336	0	0	2.0212	3.61415	4.23025		PqGRAS091	1.1336	1.4339	1.3501	1.5191	1.6126
PqGRAS092	8.58257	11.0067	10.7325	0.43365	0.831104	0.836905	3.17624	1.55934	1.75608		PqGRAS092	1.55337	1.0963	0.679591	0.657078	1.09519	0.728752	1.11781	0.486007	0.558619	0	1.52942	0.0288	0.199122	0.390639	0.359452		PqGRAS092	1.55337	1.0963	0.679591	2.53006	0	0.998187	0.32941	2.11958	2.34396	0	0	0.991366	0.7411	0.279434		PqGRAS092	1.8557	1.7338	1.9592	2.4417	2.2708
PqGRAS093	9.45135	12.9533	12.18	0.768958	0.921497	1.20426	3.76701	1.95211	1.61698		PqGRAS093	1.59628	1.53657	2.05611	0.786032	1.902	1.14136	1.00412	0.487954	1.02355	1.51959	1.19093	0.650427	0.514668	0.896687	0.924788		PqGRAS093	1.59628	1.53657	2.05611	1.6563	0	0.387904	1.36235	2.2156	1.71528	0	0	1.04302	0.74771	0.92614		PqGRAS093	2.0326	1.9053	2.0074	3.1428	2.7521
PqGRAS094	8.78107	7.78151	7.78347	5.43783	5.99355	5.33495	10.9217	11.2574	10.1601		PqGRAS094	5.47417	4.68839	3.78622	2.7608	4.77921	3.66239	2.44705	3.62999	3.94071	3.27506	7.83794	4.04565	5.73117	4.69338	2.76084		PqGRAS094	5.47417	4.68839	3.78622	8.47259	0	3.93329	7.61552	5.14696	4.46109	0	0	2.50956	2.68095	2.83572		PqGRAS094	6.2688	7.3489	7.3959	5.8277	6.6408
PqGRAS095	8.55398	8.09808	6.71227	6.13592	6.90228	6.64417	10.0683	8.42985	9.38642		PqGRAS095	5.83108	7.80336	7.13614	6.41865	11.5109	7.33223	6.38817	6.85574	4.48227	14.4064	11.5163	8.37057	6.24376	8.21154	6.6975		PqGRAS095	5.83108	7.80336	7.13614	7.14383	5.09468	7.29569	11.2509	5.68486	8.91368	5.20217	14.989	5.23222	5.47018	5.40517		PqGRAS095	6.8267	6.3781	6.7483	13.5988	13.4149
PqGRAS096	4.84528	4.26246	4.0842	2.99567	1.52188	2.30549	4.11328	2.52027	3.70497		PqGRAS096	1.69749	1.49904	1.17124	0.412257	1.31214	0.764482	0.766985	0	1.15632	0.239053	0.527688	0.346979	0.661704	0.678162	0.335491		PqGRAS096	1.69749	1.49904	1.17124	0.706841	0	0.089328	1.65083	1.21256	1.09367	0	0	0.344842	0.545778	0.583342		PqGRAS096	2.2918	2.1572	2.1102	3.3579	3.5513
PqGRAS097	0	0	0.03457	0	0	0	0.967197	0.177152	0.209289		PqGRAS097	0	0	0	0	0	0	0	0	0	0	0	0	0.026407	0	0		PqGRAS097	0	0	0	0	0	0	0	0	0	0	0	0	0	0		PqGRAS097	0	0	0	0	0
PqGRAS098	0	0	0	0	0	0	7.14561	6.75889	2.92544		PqGRAS098	0	0	0	0	0	0	0	0	0	0	0	0	0.270227	0	0		PqGRAS098	0	0	0	0	0	0	0	0	0	0	0	0	0	0		PqGRAS098	0.0278	0	0.0459	0	0
PqGRAS099	2.55306	1.20263	2.61395	0.094166	0.070663	0.092829	1.43926	0.418327	0.514189		PqGRAS099	0.357227	0.654529	0	0.201953	0	0.019692	0	0	0.02369	0	1.27886	0.008941	0.643292	0.06718	0.283499		PqGRAS099	0.357227	0.654529	0	0	0	0	0	0	0	0	0	4.67633	0.030728	0		PqGRAS099	0.1931	0.2502	0.2613	0.6152	0.4705
PqGRAS100	0	0	0	0	0.003984	0	2.12643	0.667376	0.431891		PqGRAS100	0	0	0	0	0	0	0	0	0	0	0	0.001269	0	0	0		PqGRAS100	0	0	0	0	0	0	0	0.002634	0	0	0	0.070861	0	0.00398		PqGRAS100	0	0	0	0	0
PqGRAS101	0.740208	0.627018	0.687418	0.070829	0.012217	0	4.97935	2.55628	2.63389		PqGRAS101	0.034355	0.490782	0	0.136599	0.10072	0.085379	0.294045	0.229637	0.156825	0	0	0.101994	0.60957	0.09003	0.062382		PqGRAS101	0.034355	0.490782	0	0.012207	0	0	0	0.164699	0.171524	0	0	0.601923	0.141861	0.10271		PqGRAS101	0.3095	0.2121	0.3741	0.7117	0.5399
PqGRAS102	0	0	0	0.028869	0	0	0.72105	0.098072	0.130973		PqGRAS102	0.018798	0.201978	0.220971	0	0.204035	0.06822	0.127783	0	0.182078	0	0.393087	0.07096	0	0.139712	0.094685		PqGRAS102	0.018798	0.201978	0.220971	0	0	0	0.678787	0	0.204144	0	0	0.020362	0	0		PqGRAS102	0	0.0319	0.0592	0.0369	0.0369
PqGRAS103	0.052085	0.052325	0	0.041713	0	0	0.876479	0.076818	0.168095		PqGRAS103	0.077284	0.231957	0.401602	0	0.134211	0.116243	0.115323	0	0.263874	0	0.086231	0.360843	0.017898	0.074739	0		PqGRAS103	0.077284	0.231957	0.401602	0	0	0.125947	0	0	0	0	0	0	0.064333	0.197317		PqGRAS103	0.0772	0.0688	0.1065	0.1593	0.0796
PqGRAS104	0.577446	0.699105	1.10537	0.019838	0.02328	0.150559	1.20301	0.222405	0.138558		PqGRAS104	0.179056	0.024119	0.308881	0.181474	0.208018	0.17891	0.167972	0	0.071269	1.02955	0	0.479133	0	0.185351	0.041599		PqGRAS104	0.179056	0.024119	0.308881	2.72864	0	0.958162	0	0.519854	0	0	0	0.380019	0.338764	0.331428		PqGRAS104	0.1558	0.4163	0.1288	0.0642	0.1927
PqGRAS105	0	0	0.035262	0	0	0	10.2544	3.93293	2.14907		PqGRAS105	0	0	0	0	0	0	0	0	0	0	0	0	0	0	0		PqGRAS105	0	0	0	0	0	0	0	0	0	0	0	0	0	0		PqGRAS105	0	0	0	0	0
PqGRAS106	5.40653	4.59947	4.76713	9.04498	7.97576	6.90439	10.5522	9.13838	7.38619		PqGRAS106	8.44791	8.6932	7.5031	7.56213	6.00052	4.74907	7.14818	9.88046	5.97661	8.63297	5.60222	4.72401	7.82533	6.7206	9.41793		PqGRAS106	8.44791	8.6932	7.5031	2.84115	5.84256	10.2829	11.6245	7.28728	8.54127	5.37488	17.9253	5.2399	6.61983	7.41826		PqGRAS106	8.6202	9.0732	8.3087	4.7094	4.4649
PqGRAS107	0.113361	0.156634	0.030448	0.042643	0	0	3.53668	1.23978	1.06722		PqGRAS107	0	0	0	0	0.014092	0	0	0	0	0	0	0	0	0	0		PqGRAS107	0	0	0	0	0	0	0.376103	0	0	0	0	0	0	0		PqGRAS107	0.0566	0.1511	0.1169	0.0292	0.0875
PqGRAS108	0	0	0	0	0	0	0.101012	0.044127	0		PqGRAS108	0	0	0	0	0	0	0	0	0.027201	0	0	0	0	0	0		PqGRAS108	0	0	0	0	0	0	0	0	0	0	0	0	0	0		PqGRAS108	0	0	0	0	0
PqGRAS109	4.68334	3.80492	3.80892	3.03605	2.73169	3.50147	8.36339	4.7813	5.85781		PqGRAS109	5.64344	4.30127	4.31598	4.15562	4.58606	3.46245	2.66967	4.46855	2.71264	3.09726	4.94833	2.78037	4.73966	4.17124	3.04401		PqGRAS109	5.64344	4.30127	4.31598	3.80272	2.68311	3.01034	4.88921	4.36187	3.85909	4.34309	0	5.17314	3.00188	3.67138		PqGRAS109	2.0598	2.2113	2.3007	1.0707	1.1978
PqGRAS110	1.09135	0.79001	0.994476	0.208201	0.167342	0.051838	1.80047	0.436737	0.153995		PqGRAS110	0.047747	0.739821	0	0.047658	0	0.0431	0	0	0.042252	0	0.638572	0.129593	0.041559	0	0		PqGRAS110	0.047747	0.739821	0	0	0	0	0	0	0	0	0	1.89108	0.045181	0.04873		PqGRAS110	0.4896	0.4362	0.162	0.0336	0.2692
PqGRAS111	0.98282	0.776548	1.26859	0.316127	0.270773	0.322434	1.21703	0.222805	0.132389		PqGRAS111	0.126416	1.06533	0.188395	0.029389	0	0.195894	0.039378	0	0.183258	0	0.591789	0	0.087053	0	0		PqGRAS111	0.126416	1.06533	0.188395	0	0	0.237953	0	0.043391	0	0	5.10121	2.74253	0.122255	0.084303		PqGRAS111	0.5223	0.378	0.351	0.8749	0.8076
PqGRAS112	0.238824	0.087839	0.219799	0	0.046578	0.062275	14.5564	5.97545	7.50385		PqGRAS112	0.035054	0.286586	0.011051	0	0.09033	0.018949	0.120804	0	0	0	0	0	0	0.06089	0.039259		PqGRAS112	0.035054	0.286586	0.011051	0	0	0	0	0	0	0	0	0	0	0.077537		PqGRAS112	0.1558	0.0694	0.0644	0.3212	0.4284
PqGRAS113	16.9999	13.7964	17.989	13.5323	12.3858	16.4424	17.406	11.754	16.869		PqGRAS113	29.592	27.6338	23.8848	14.5705	13.7656	12.2442	25.7249	27.5267	29.1315	24.3128	25.4011	14.7792	26.4562	19.6911	25.0286		PqGRAS113	29.592	27.6338	23.8848	9.7936	1.44974	4.53145	18.3186	11.6746	17.6975	9.52814	19.4605	27.3656	20.9394	25.8429		PqGRAS113	12.926	12.9184	12.9866	18.4917	16.5366
PqGRAS114	2.5589	3.47414	3.99963	0.868214	1.0994	1.05977	3.07454	1.61951	1.36776		PqGRAS114	1.43599	1.48434	0.708836	0.537739	1.41287	0.687546	1.66792	2.22136	0.957729	1.16668	1.24064	0.419881	1.81182	0.612335	0.440394		PqGRAS114	1.43599	1.48434	0.708836	0	0	0.595547	1.59109	0.945559	2.00276	0	0	0.939488	1.14072	1.2678		PqGRAS114	2.9639	3.0276	3.0399	3.8904	4.1554
PqGRAS115	0	0	0.034556	0	0	0.014354	0.854907	0.462098	0.104071		PqGRAS115	0.364657	0.016609	0.113593	0.079013	0.160352	0.122755	0.030333	0	0.08693	0	0	0	0	0.132525	0.034018		PqGRAS115	0.364657	0.016609	0.113593	0	0	0.053432	0	0.079395	0.759726	0	0	0.066162	0	0.016796		PqGRAS115	0.3375	0.2205	0.335	0.4175	0.4408
PqGRAS116	16.5704	12.7066	14.4571	8.37441	5.75135	11.0706	6.15985	1.33089	1.04778		PqGRAS116	13.8557	13.3243	12.9517	6.5351	8.36255	4.32952	11.0815	5.85515	9.41796	19.8327	16.9674	12.1623	0.706628	6.93308	3.18939		PqGRAS116	13.8557	13.3243	12.9517	2.46153	0	2.57221	8.17405	2.23723	10.862	3.77233	12.6949	10.969	6.41815	11.1231		PqGRAS116	10.2363	9.8567	10.5995	21.5546	21.0727
PqGRAS117	0	0.014347	0.010967	0	0	0	3.32323	0.52321	0.356941		PqGRAS117	0.041119	0.480675	0	0.040769	0.038266	0.062789	0.062395	0	0	0	0.071873	0.126943	0.054425	0.035763	0.012945		PqGRAS117	0.041119	0.480675	0	0.188232	0	0	0	0	0	0	0	0.084351	0	0		PqGRAS117	0.0279	0.0249	0	0	0.0288
PqGRAS118	6.25982	6.47497	6.47291	6.03917	6.80223	7.19257	5.5616	6.13822	5.77575		PqGRAS118	8.6719	5.9001	7.40049	5.23683	8.08331	5.698	5.27689	12.3287	6.03913	5.47089	10.5097	5.14441	10.004	9.45863	5.882		PqGRAS118	8.6719	5.9001	7.40049	7.39096	0	8.33078	10.1984	5.97548	9.59748	0	7.25254	4.33903	4.58988	7.86616		PqGRAS118	10.2387	9.935	10.1006	5.5447	5.331
PqGRAS119	0	0	0	0	0	0	0.428671	0.080902	0.156045		PqGRAS119	0	0	0	0	0.018395	0	0	0	0	0	0	0	0	0	0		PqGRAS119	0	0	0	0	0	0	0	0	0	0	0	0	0	0		PqGRAS119	0	0	0	0	0
PqGRAS120	27.9196	25.5395	28.8844	18.1866	20.6676	17.8286	51.9824	37.4793	27.0075		PqGRAS120	34.4149	42.0169	36.5367	64.9023	63.7509	58.9291	31.5858	38.7659	37.5233	55.3309	75.0574	41.0412	34.7892	60.196	72.8241		PqGRAS120	34.4149	42.0169	36.5367	129.123	147.817	48.6561	49.0503	60.9662	45.2667	70.6738	44.0824	47.3463	39.376	32.5288		PqGRAS120	33.1941	31.8323	32.9685	64.547	64.8784
PqGRAS121	1.32341	1.4188	1.17938	1.45926	1.41754	0.830102	2.94413	1.35862	2.35509		PqGRAS121	1.77815	1.64815	0.754003	0.838122	1.36944	1.29612	0.842678	0	1.49842	0.439044	2.11304	1.79041	0.950511	2.50409	1.76063		PqGRAS121	1.77815	1.64815	0.754003	0	0	1.6746	1.00116	1.34957	2.33015	3.01332	0	0.659776	0.680672	0.675908		PqGRAS121	1.7832	1.7036	1.9024	1.3053	1.1722
PqGRAS122	3.15881	4.42183	4.36509	0.040461	0.052892	0.216863	2.1563	0.426703	1.02003		PqGRAS122	0.011861	0	0	0.072678	0	0.039503	0.02179	0	0.078319	0	0	0.011503	0.076725	0	0.11978		PqGRAS122	0.011861	0	0	0	0	0.191264	0	0.071647	0	0	0	0.01322	0.064927	0.080686		PqGRAS122	0.1128	0.2009	0.3198	0.1329	0.1329
PqGRAS123	6.11022	6.1248	6.32107	3.11964	2.85611	2.98876	1.88666	1.67271	0.858404		PqGRAS123	5.25719	3.89003	6.85895	5.42188	8.21889	4.64458	4.35536	8.79479	3.18027	3.4905	7.9989	4.69299	3.88005	4.84261	5.27177		PqGRAS123	5.25719	3.89003	6.85895	0.825321	0	1.51175	8.17693	4.74777	9.59618	3.89812	1.84164	5.4106	6.52365	6.75512		PqGRAS123	3.9844	3.4996	4.3132	11.4138	11.2127
[truncated: 10 more columns]
